# Supplementary material for: “He who pays the piper calls the tune”: Researcher experiences of funder suppression of health behaviour intervention trial findings
Source: PLoS One. 2021 Aug 18;16(8):e0255704. doi: 10.1371/journal.pone.0255704 (PMC8372890; doi:10.1371/journal.pone.0255704)
Supplement: S1 File — (XLSX) [file pone.0255704.s002.xlsx]

## Sheet: Sheet1
Country	year	EIU democracy index Rank	EIU democracy index score	EIU democracy type
Australia	2007	.	.	.
Belgium	2007	.	.	.
Canada	2007	.	.	.
France	2007	.	.	.
India	2007	.	.	.
Madagascar	2007	.	.	.
Netherlands	2007	.	.	.
Pakistan	2007	.	.	.
Scotland	2007	.	.	.
Sweden	2007	.	.	.
UK	2007	.	.	.
USA	2007	.	.	.
Zimbabwe	2007	.	.	.
Angola	2008	131	3.35	Authoritarian regime
Australia	2008	10	9.09	Full democracy
Austria	2008	14	8.49	Full democracy
Canada	2008	11	9.07	Full democracy
England	2008	21	8.15	Full democracy
France	2008	34	8.07	Full democracy
Germany	2008	13	8.82	Full democracy
Mexico	2008	55	6.78	Flawed democracy
New Zealand	2008	7	9.19	Full democracy
Norway	2008	2	9.68	Full democracy
South Africa	2008	31	7.91	Flawed democracy
Spain	2008	15	8.45	Full democracy
UK	2008	21	8.15	Full democracy
USA	2008	18	8.22	Full democracy
Australia	2009	.	.	.
Belgium	2009	.	.	.
Brazil	2009	.	.	.
Canada	2009	.	.	.
France	2009	.	.	.
Germany	2009	.	.	.
India	2009	.	.	.
Iran	2009	.	.	.
Netherlands	2009	.	.	.
Phillipines	2009	.	.	.
Sweden	2009	.	.	.
UK/Australia, and Spain	2009	.	.	.
USA	2009	.	.	.
Australia	2010	6	9.22	Full democracy
China	2010	136	3.14	Authoritarian regime
Finland	2010	7	9.19	Full democracy
Hong Kong	2010	80	5.92	Hybrid regime
India	2010	40	7.28	Flawed democracy
Italy	2010	29	7.83	Flawed democracy
Mexico	2010	50	6.93	Flawed democracy
Romania	2010	56	6.6	Flawed democracy
Sweden	2010	4	9.5	Full democracy
Switzerland	2010	8	9.09	Full democracy
Tanzania	2010	92	5.64	Hybrid regime
UK	2010	19	8.16	Full democracy
USA	2010	17	8.18	Full democracy
Zimbabwe	2010	146	2.64	Authoritarian regime
Brazil	2011	45	7.12	Flawed democracy
Canada	2011	8	9.08	Full democracy
Hong Kong	2011	80	5.92	Hybrid regime
Netherlands	2011	10	8.99	Full democracy
Nigeria	2011	119	3.83	Authoritarian regime
Spain	2011	25	8.02	Full democracy
Sweden	2011	4	9.5	Full democracy
UK	2011	18	8.16	Full democracy
USA	2011	19	8.11	Full democracy
Australia	2012	6	9.22	Full democracy
Czech Republic	2012	17	8.19	Full democracy
Germany	2012	14	8.34	Full democracy
Hong Kong	2012	63	6.42	Flawed democracy
India	2012	38	7.52	Flawed democracy
Mexico	2012	51	6.9	Flawed democracy
Netherlands	2012	10	8.99	Full democracy
New Zealand	2012	5	9.26	Full democracy
Peru	2012	61	6.47	Flawed democracy
Scotland	2012	16	8.21	Full democracy
Switzerland	2012	7	9.09	Full democracy
UK	2012	16	8.21	Full democracy
USA	2012	21	8.11	Full democracy
Australia	2013	6	9.13	Full democracy
Canada	2013	8	9.08	Full democracy
England	2013	14	8.31	Full democracy
France	2013	27	7.92	Flawed democracy
Germany	2013	15	8.31	Full democracy
Ireland	2013	12	8.68	Full democracy
Italy	2013	31	7.85	Flawed democracy
Japan	2013	20	8.08	Full democracy
Norway	2013	1	9.93	Full democracy
USA	2013	19	8.11	Full democracy
Australia	2014	9	9.01	Full democracy
China	2014	144	3	Authoritarian regime
Denmark	2014	5	9.11	Full democracy
England	2014	16	8.31	Full democracy
Netherlands	2014	10	8.92	Full democracy
South Africa	2014	30	7.82	Flawed democracy
Switzerland	2014	6	9.09	Full democracy
UK	2014	16	8.31	Full democracy
USA	2014	19	8.11	Full democracy
Finland	2015	8	9.03	Full democracy
Kenya	2015	93	5.33	Hybrid regime
Netherlands	2015	10	8.92	Full democracy
South Africa	2015	37	7.56	Flawed democracy
Spain	2015	17	8.3	Full democracy
Switzerland	2015	6	9.09	Full democracy
UK	2015	16	8.31	Full democracy
USA	2015	20	8.05	Full democracy
India	2016	32	7.81	Flawed democracy
Kenya	2016	92	5.33	Hybrid regime
USA	2016	21	7.98	Flawed democracy
