# Supplementary material for: “He who pays the piper calls the tune”: Researcher experiences of funder suppression of health behaviour intervention trial findings
Source: PLoS One. 2021 Aug 18;16(8):e0255704. doi: 10.1371/journal.pone.0255704 (PMC8372890; doi:10.1371/journal.pone.0255704)
Supplement: S2 File — (XLSX) [file pone.0255704.s003.xlsx]

## Sheet: Sheet1
studyid	Paper title	author	year	systematic review title 1	systematic review title 2	Trial name (i.e. if it refers to a specific 'branded' intervention, e.g. munch and move)	Study Design (RCT, controlled etc)	Country	Setting	Health Behaviour/s (nutrition, sexual health etc.)	1. Dedicated Government Research Funding Agency	2. Other Government Agency	3. Philanthropic	4. Industry	5. Other	6. Missing	Eligible (Y/N)	Region
135	The effectiveness of a schoolbased substance abuse prevention program: EU-Dap cluster randomised controlled trial.	Faggiano	2008	School-based programmes for preventing smoking		EU-DAP Unplugged	RCT	Austria	Education	Substance use	Y	Y	N	N	Y	N	Y	Europe/Uk
229	Effects of “10,000 steps Ghent”: a whole-community intervention.	De Cocker	2007	Community wide interventions for increasing physical activity			CBA	Belgium	Community	Physical activity	N	N	N	N	N	Y	Y	Europe/Uk
168	Evaluation of a prevention intervention to reduce HIV risk among Angola soldiers.	Bing	2008	Interventions to reduce risky sexual behaviour for preventing HIV infection in workers in occupational settings			RCT	Angola	Defence force	Sexual health	Y	Y	N	N	N	N	Y	Europe/Uk
239	Effects of environmental intervention on sedentary time, musculoskeletal comfort and work ability in office workers.	Gao	2015	Workplace interventions for reducing sitting at work (2016)			Controlled	Finland	Worksites	Physical activity	N	Y	N	N	N	N	Y	Europe/Uk
79	Successful overweight prevention in adolescents by increasing physical activity: a 4-year randomized controlled intervention	Simon	2008	Community wide interventions for increasing physical activity	Interventions for preventing obesity in children	ICAPS	RCT	France	Education	Physical activity	Y	Y	Y	Y	N	N	Y	Europe/Uk
81	Maintaining nutrition in aged care residents with a train-the-trainer intervention and nutrition coordinator.	Gaskill	2009	Supportive interventions for enhancing dietary intake in malnourished or nutritionally at-risk adults.			RCT	Australia	Nursing homes	Nutrition	N	N	N	N	N	Y	Y	Oceania
192	Peers and teachers as facilitators of the Life Skills Program IPSY - Results from a pilot study.	Weichold	2012	School-based programmes for preventing smoking		IPSY	RCT	Germany	Education	Substance use and smoking	Y	N	N	N	N	N	Y	Europe/Uk
123	Delivering prevention for alcohol and cannabis using the Internet: a cluster randomised controlled trial.	Newton	2009	Universal school-based prevention programs for alcohol misuse in young people		Climate Schools	RCT	Australia	schools	Substance use	N	Y	N	N	N	N	Y	Oceania
149	Effects of Smokefree Class competition 1 year after the end of intervention: a cluster randomised controlled trial.	Isensee	2012	Incentives for preventing smoking in children and adolescents			RCT	Germany	Education	Smoking	Y	N	Y	N	N	N	Y	Europe/Uk
115	Munch and Move: evaluation of a preschool healthy eating and movement skill program.	Hardy	2010	Strategies to improve the implementation of healthy eating, physical activity and obesity prevention policies, practices or programmes within childcare services			RCT	Australia	Childcare Centres	Physical activity and nutrition	N	Y	N	N	N	N	Y	Oceania
267	Malnutrition s creening and early nutrition intervention in hospitalised patients in acute aged care: a randomised controlled trial.	Holyday	2012	Supportive interventions for enhancing dietary intake in malnourished or nutritionally at-risk adults.			RCT	Australia	Hospitals	Nutrition	N	N	Y	N	N	N	Y	Oceania
261	Health promotion in primary schools and cognitive performance - evaluation of transfer effects of a school based programme [personal communication].	Wirt	2013	Lifestyle intervention for improving school achievement in overweight or obese children and adolescents.			RCT	Germany	Education	Physical activity and nutrition	N	N	N	N	N	Y	Y	Europe/Uk
232	Reducing sitting time in office workers: short-term efficacy of a multi component intervention.	Healy	2013	Workplace interventions for reducing sitting at work (2016)			CBA	Australia	Worksites	Physical activity	Y	N	N	N	N	N	Y	Oceania
171	Workplace sitting and height-adjustable workstations: a randomised controlled trial.	Neuhaus	2014	Workplace interventions for reducing sitting at work (2016)			CBA	Australia	Worksites	Physical activity	Y	N	N	N	N	N	Y	Oceania
141	School-based alcohol education: results of a clusterrandomised controlled trial.	Morgenstern	2009	Universal school-based prevention programs for alcohol misuse in young people			RCT	Germany	Education	Substance use	N	N	N	Y	N	N	Y	Europe/Uk
108	Results from a dietary intervention study in preschools “Beastly Healthy at School”.	Vereecken	2009	Interventions for increasing eating of fruit and vegetables in children aged five years and under (2012)		Beastly Healthy at School	RCT	Belgium	Childcare Centres	Nutrition	Y	N	N	N	N	N	Y	Europe/Uk
102	School randomised trial on prevention of excessive weight gain by discouraging students from drinking sodas	Sichieri	2009	Interventions for preventing obesity in children			RCT	Brazil	schools	Nutrition	Y	N	N	N	N	N	Y	Other
272	A prospective study of nutrition education and oral nutritional supplementation in patients with Alzheimer’s disease.	Pivi	2011	Supportive interventions for enhancing dietary intake in malnourished or nutritionally at-risk adults.			RCT	Brazil	Health clinic	Nutrition	N	N	Y	N	N	N	Y	Other
211	Evaluation of a school-based sex education programme delivered to Grade Nine students in Canada.	Smylie	2008	Collaboration between local health and local government agencies for health improvement			CBA	Canada	School	Sexual health	N	N	N	N	N	Y	Y	North America
19	Overweight prevention implemented by primary school teachers: a randomised controlled trial.	Brandstetter	2012	The WHO Health Promoting School framework for improving the health and well-being of students and their academic achievement		URMEL-ICE	RCT	Germany	Education	Physical activity and nutrition	N	N	N	N	Y	N	Y	Europe/Uk
186	Using the internet to assist smoking prevention and cessation in schools: A randomised, controlled trial.	Norman	2008	School-based programmes for preventing smoking			RCT	Canada	schools	Smoking	y	Y	N	N	N	N	Y	North America
116	Pre-school manager training: a cost-effective tool to promote nutrition- and health-related practice improvements in the Irish full-day-care pre-school setting	Johnston Molloy	2013	Strategies to improve the implementation of healthy eating, physical activity and obesity prevention policies, practices or programmes within childcare services			RCT	Ireland	Education	Physical activity and nutrition	N	Y	N	N	N	N	Y	Europe/Uk
74	The “Don’t smoke in our home” randomized controlled trial to protect children from second-hand smoke exposure at home	Chellini	2013	Family and carer smoking control programmes for reducing children's exposure to environmental tobacco smoke (2014)			RCT	Italy	Community	Smoking	Y	N	N	N	N	N	Y	Europe/Uk
184	A randomised controlled trial of a school-based intervention to prevent tobacco use among children and adolescents in Italy.	La torre	2010	School-based programmes for preventing smoking			RCT	Italy	Education	Smoking	N	N	N	N	N	Y	Y	Europe/Uk
150	Adverse effects of a social contract smoking prevention program among children in Quebec, Canada.	Kairouz	2009	Incentives for preventing smoking in children and adolescents			Controlled	Canada	Schools	Smoking	N	Y	N	N	N	N	Y	North America
276	A school-based program to prevent adolescent dating violence: a cluster randomized trial	Wolfe	2009	The WHO Health Promoting School framework for improving the health and well-being of students and their academic achievement			RCT	Canada	Schools	Substance use and sexual health use prevention	Y	N	N	N	N	N	Y	North America
75	Testing an empowerment intervention to help parents make homes smoke-free: a randomized controlled trial.	Herbert	2011	Family and carer smoking control programmes for reducing children's exposure to environmental tobacco smoke (2014)			RCT	Canada		substance use	N	N	N	N	N	Y	Y	North America
3	A community-based, environmental chronic disease prevention intervention to improve healthy eating psychosocial factors and behaviors in indigenous populations in the Canadian Arctic.	Mead	2013	Community wide interventions for increasing physical activity			CBA	Canada	Community	Nutrition	Y	Y	N	N	N	N	Y	North America
103	Dutch obesity intervention in teenagers: effectiveness of a school-based program on body composition and behavior.	Singh	2009	Interventions for preventing obesity in children	Interventions for preventing obesity in children		RCT	Netherlands	Education	Physical activity and nutrition	y	Y	Y	N	N	N	Y	Europe/Uk
275	The effects of the administration of oral nutritional supplementation with medication rounds on the achievement of nutritional goals: a randomised controlled trial.	Van den Berg	2015	Supportive interventions for enhancing dietary intake in malnourished or nutritionally at-risk adults.			RCT	Netherlands	Medical	Nutrition	N	N	N	N	Y	N	Y	Europe/Uk
230	A community-based multilevel intervention for smoking, physical activity and diet: short-term findings from the Community Interventions for Health programme in Hangzhou, China	Lv	2014	Community wide interventions for increasing physical activity		Community Interventions for Health programme	CBA	China	Four settings: neighbourhoods; schools; workplaces; and community health centres	Smoking, physical activity and nutrition	N	N	Y	Y	N	N	Y	Other
22	Effectiveness of a primary school-based intervention to reduce overweight.	Jansen	2011	The WHO Health Promoting School framework for improving the health and well-being of students and their academic achievement		Lekker Fit!	RCT	Netherlands	Education	Physical activity	N	N	N	N	N	Y	Y	Europe/Uk
136	“Unplugged”: A school-based randomised control trial to prevent and reduce adolescent substance use in the Czech Republic.	Gabrhelik	2012	Universal school-based prevention for illicit drug use		Unplugged	RCT	Czech Republic	Schools	Substance use and smoking	Y	Y	N	N	N	N	Y	Europe/Uk
270	Positive effect of protein-supplemented hospital food on protein intake in patients at nutritional risk: a randomised controlled trial	Munk	2014	Supportive interventions for enhancing dietary intake in malnourished or nutritionally at-risk adults.			RCT	Denmark	Hospitals	Nutrition	Y	N	N	Y	N	N	Y	Europe/Uk
242	Effectiveness of a worksite mindfulness-based multi-component intervention on lifestyle behaviours.	van Berkel	2014	Workplace interventions for reducing sitting at work (2016)			Controlled	Netherlands	Worksites	Physical activity and nutrition	N	N	N	N	Y	N	Y	Europe/Uk
80	Lifestyle factors of a five-year community-intervention program: the Hartslag Limburg intervention	Wendel-Vos	2009	Community wide interventions for increasing physical activity			CBA	Netherlands	Community	Physical activity and nutrition	Y	N	N	N	N	N	Y	Europe/Uk
140	Preventing heavy alcohol use in adolescents (PAS): Cluster randomised trial of a parent and Student intervention offered separately and simultaneously	Koning	2009	Universal school-based prevention programs for alcohol misuse in young people	Universal multi-component prevention programs for alcohol misuse in young people; Universal family-based prevention programs for alcohol misuse in young people	Preventing heavy alcohol use in adolescents (PAS)	RCT	Netherlands	Education	Substance use	Y	N	N	N	N	N	Y	Europe/Uk
97	Randomised controlled trial adapting US school obesity prevention to England.	Kipping	2008	Interventions for preventing obesity in children	Interventions for preventing obesity in children	Active for life year 5	RCT	England	schools	Physical activity and nutrition	Y	Y	N	N	N	N	Y	Europe/Uk
2	The Devon Active Villages Evaluation (DAVE) trial of a community-level physical activity intervention in rural south-west England: a stepped wedge cluster randomised controlled trial.	Solomon	2014	Community wide interventions for increasing physical activity		The Devon Active Villages Evaluation (DAVE) trial	RCT	England	schools	physical activity	Y	N	N	N	N	N	Y	Europe/Uk
21	The diet of adolescents can be improved by school intervention.	Hoppu	2010	The WHO Health Promoting School framework for improving the health and well-being of students and their academic achievement			RCT	Finland	schools	nutrition	N	N	Y	N	N	N	Y	Europe/Uk
181	Does a smoking prevention program in elementary schools prepare children for secondary school?	Crone	2011	School-based programmes for preventing smoking			RCT	Netherlands	Education	Smoking	Y	N	N	N	N	N	Y	Europe/Uk
98	Effect of physical activity intervention on body composition in young children: influence of body mass index status and gender.	Lazaar	2007	Interventions for preventing obesity in children			RCT	France	schools	Physical activity	N	Y	N	N	N	N	Y	Europe/Uk
32	Effects of a comprehensive fruit-and vegetable-promoting school-based intervention in three European countries: the Pro Children Study.	Te Velde	2008	The WHO Health Promoting School framework for improving the health and well-being of students and their academic achievement		Pro Children	RCT	Norway	Education	Nutrition	Y	N	N	N	N	N	Y	Europe/Uk
255	Family dietary coaching to improve nutritional intakes and body weight control: a randomized controlled trial.	Paineau	2009	Interventions for preventing obesity in children			RCT	France	Schools	Nutrition	Y	N	N	N	N	N	Y	Europe/Uk
263	Impact of protein pulse feeding on lean mass in malnourished and at-risk hospitalized elderly patients: a randomized controlled trial	Bouillane	2013	Supportive interventions for enhancing dietary intake in malnourished or nutritionally at-risk adults.			RCT	France	Hospitals	Nutrition	N	Y	N	N	N	N	Y	Europe/Uk
11	Assessment of a school-based intervention in eating habits and physical activity in school children: the AVall study	Llargues	2011	The WHO Health Promoting School framework for improving the health and well-being of students and their academic achievement			RCT	Spain	Education	Physical activity and nutrition	Y	Y	N	N	N	N	Y	Europe/Uk
84	Effects of food fortiﬁcation on nutritional and functional status in frail elderly nursing home residents at risk of malnutrition.	Smoliner	2008	Supportive interventions for enhancing dietary intake in malnourished or nutritionally at-risk adults.			RCT	Germany	Nursing homes	Nutrition	N	N	N	Y	N	N	Y	Europe/Uk
259	An information-motivation-behavioral skills (IMB) model-based HIV prevention intervention for truck drivers in India.	Cornmann	2007	Interventions to reduce risky sexual behaviour for preventing HIV infection in workers in occupational settings		Truckers’ Health Project	RCT	India	Lorry Bookings office (Truck drivers)	Sexual health	N	N	Y	N	N	N	Y	Other
187	Preventing tobacco use among young people in India: Project MYTRI.	Perry	2009	School-based programmes for preventing smoking	Community interventions for preventing smoking in young people	Project MYTRI	RCT	India	schools	Smoking	N	Y	N	N	N	N	Y	Other
172	Patterns of impact resulting from a ’sit less, move more’ web-based program in sedentary office employees.	Puig-Ribera	2015	Workplace interventions for reducing sitting at work (2016)			Controlled	Spain	Education	Physical activity	Y	N	N	N	N	N	Y	Europe/Uk
158	Increasing postpartum contraception in rural India: evaluation of a community-based behavior change communication intervention	Sebastian	2012	Strategies for improving postpartum contraceptive use: evidence from non-randomized studies.			Controlled	India	Community	Sexual health	N	Y	N	N	N	N	Y	Other
78	Do lifestyle interventions work in developing countries? Findings from the Isfahan Healthy Heart Program in the Islamic Republic of Iran.	Sarrafzadegan	2009	Community wide interventions for increasing physical activity			CBA	Iran	Community	Nutrition, physical activity and smoking	Y	N	N	N	N	N	Y	Other
104	Assessment of an after-school physical activity program to prevent obesity among 9- to 10 year-oldchildren: a cluster randomized trial.	Martinez Vizcaino	2008	Interventions for preventing obesity in children	Interventions for preventing obesity in children		RCT	Spain	Education	Physical activity	Y	Y	N	N	N	N	Y	Europe/Uk
271	Malnutrition in hip fracture patients: an intervention study.	Olofsson	2007	Supportive interventions for enhancing dietary intake in malnourished or nutritionally at-risk adults.			RCT	Sweden	Medical	Nutrition	Y	Y	Y	N	N	N	Y	Europe/Uk
99	A 4-year, cluster-randomized, controlled childhood obesity prevention study: STOPP.	Marcus	2009	Interventions for preventing obesity in children			RCT	Sweden	Education	Physical activity and nutrition	Y	Y	Y	N	N	N	Y	Europe/Uk
243	Randomised controlled trial of alternative male and female condom promotion strategies targeting sex workers in Madagascar.	Hoke	2007	Behavioral interventions to reduce the transmission of HIV infection among sex workers and their clients in low- and middle-income countries			RCT	Madagascar	Clinics	Sexual health	N	Y	Y	N	N	N	Y	Other
244	Efficacy of a brief behavioral intervention to promote condom use among female se workers in Tijuana and Ciudad Juarez, Mexico.	Patterson	2008	Behavioral interventions to reduce the transmission of HIV infection among sex workers and their clients in low- and middle-income countries	Mujer Segua [Healthy Woman]		RCT	Mexico	Clinics	Sexual health	N	Y	N	N	N	N	Y	Other
266	Energy dense oleic acid rich formula to newly admitted geriatric patients--feasibility and effects on energy intake.	Faxen-Irving	2011	Supportive interventions for enhancing dietary intake in malnourished or nutritionally at-risk adults.			RCT	Sweden	Medical	Nutrition	Y	N	N	Y	N	N	Y	Europe/Uk
265	No effect of 16 weeks ﬂavor enhancement on dietary intake and nutritional status of nursing home elderly	Essed	2007	Supportive interventions for enhancing dietary intake in malnourished or nutritionally at-risk adults.			RCT	Netherlands	Nursing homes	Nutrition	N	Y	N	N	Y	N	Y	Europe/Uk
183	The impact of behavioural interventions on young people’s attitudes toward tobacco use	Hedman	2010	School-based programmes for preventing smoking			RCT	Sweden	Education	Smoking	N	Y	N	N	N	N	Y	Europe/Uk
43	Implementation and impact of anti-smoking interventions in three prisons in the absence of appropriate legislation.	Etter	2012	Impact of institutional smoking bans on reducing harms and secondhand smoke exposure.			CBA	Switzerland	Other	Smoking	N	Y	N	N	N	N	Y	Europe/Uk
281	Point-of-choice prompts to reduce sitting time at work: a randomised trial.	Evans	2012	Workplace interventions for reducing sitting at work (2016)			RCT	UK	Worksites	Physical activity	N	Y	N	N	N	N	Y	Europe/Uk
143	Impact of a preventive intervention targeting childhood disruptive behavior problems on tobacco and alcohol initiation from age 10 to 13 years.	Van Lier	2009	Universal school-based prevention programs for alcohol misuse in young people	School-based programmes for preventing smoking	Good Behavior Game (Dutch)	RCT	Netherlands	Schools	Substance use and smoking	Y	Y	N	N	N	N	Y	Europe/Uk
180	Long-term effects of implementation intentions on prevention of smoking uptake among adolescents: a cluster randomised controlled trial.	Conner	2010	School-based programmes for preventing smoking			RCT	UK	Education	Smoking	Y	Y	N	N	N	N	Y	Europe/Uk
174	The application of an occupational health guideline reduces sedentary behaviour and increases fruit intake at work: results from an RCT.	Verweij	2012	Workplace interventions for reducing sitting at work (2016)			RCT	Netherlands	Worksites	Physical activity	N	N	N	N	N	Y	Y	Europe/Uk
170	Effectiveness of a worksite social & physical environment intervention on need for recovery, physical activity and relaxation; results of a randomized controlled trial.	Coffeng	2014	Workplace interventions for reducing sitting at work (2016)		Be Active & Relax ‘‘Vitality in Practice’’ (VIP) project	Controlled	Netherlands	Worksite	Physical activity	N	N	Y	N	N	N	Y	Europe/Uk
15	Effects of a 20-month cluster randomised controlled school-based intervention trial on BMI of school-aged boys and girls: the HEIA study.	Grydeland	2013	The WHO Health Promoting School framework for improving the health and well-being of students and their academic achievement		HEIA study	RCT	Norway	schools	Physical activity and nutrition	Y	N	Y	N	Y	N	Y	Europe/Uk
241	Evaluation of sit-stand workstations in an office setting: a randomised controlled trial	Graves	2015	Workplace interventions for reducing sitting at work (2016)			Controlled	UK	Worksites	Physical activity	N	N	N	N	N	Y	Y	Europe/Uk
6	A cluster-randomised controlled trial of a school-based fruit and vegetable intervention: Project Tomato.	Evans	2013	The WHO Health Promoting School framework for improving the health and well-being of students and their academic achievement			RCT	England	Education	Nutrition	Y	N	N	N	N	N	Y	Europe/UK
77	The Heartfile Lodhran CVD prevention project--end of project evaluation.	Nishtar	2007	Community wide interventions for increasing physical activity			CBA	Pakistan		Physical activity	N	Y	N	N	N	N	Y	Other
82	Improving the dietary intake of under nourished older people in residential care homes using an energy-enriching food approach: a cluster randomised controlled study.	Leslie	2012	Supportive interventions for enhancing dietary intake in malnourished or nutritionally at-risk adults.			RCT	Scotland	Medical	Nutrition	N	N	N	Y	N	N	Y	Europe/UK
185	Evaluation of a peer-led smoking prevention programme for Romanian adolescents.	Lotrean	2010	School-based programmes for preventing smoking			RCT	Romania	Schools	Smoking	Y	N	N	N	N	N	Y	Europe/Uk
178	An informal school-based peer-led intervention for smoking prevention in adolescence (ASSIST): a cluster randomised trial.	Campbell	2008	School-based programmes for preventing smoking		ASSIST	RCT	UK	Education	Smoking	Y	N	N	N	N	N	Y	Europe/UK
65	Impact of a theoretically based sex education programme (SHARE) delivered by teachers on NHS registered conceptions and terminations: final result of cluster randomised trial	Henderson	2007	School-based interventions for preventing HIV, sexually transmitted infections, and pregnancy in adolescents.	Interventions for preventing unintended pregnancies among adolescents	SHARE	RCT	Scotland	Schools	Sexual health	Y	Y	N	N	N	N	Y	Europe/Uk
28	Healthy Schools-Healthy Kids: a controlled evaluation of a comprehensive universal eating disorder prevention program.	McVey	2007	The WHO Health Promoting School framework for improving the health and well-being of students and their academic achievement			RCT	Canada	Education	Nutrition	N	Y	N	N	N	N	Y	North America
128	Comparison of two school-based smoking prevention programs among South African high school students: results of a randomised trial.	Resnicow	2008	School-based programmes for preventing smoking			RCT	South Africa	schools	Smoking	N	N	Y	N	N	N	Y	Other
163	HIV/STI risk-reduction intervention efficacy with South African adolescents over 54 months	Jemmott	2015	School-based interventions for preventing HIV, sexually transmitted infections, and pregnancy in adolescents.		Let Us Protect Our Future	RCT	South Africa	Schools	Sexual health	N	Y	N	N	N	N	Y	Other
273	Health and nutrition promotion program for patients with dementia (NutriAlz): cluster randomized trial.	Salva	2011	Supportive interventions for enhancing dietary intake in malnourished or nutritionally at-risk adults.		NutriAlz	RCT	Spain	Clinics	Nutrition	N	N	N	Y	N	N	Y	Europe/Uk
100	Action Schools! BC: a school-based physical activity intervention designed to decrease cardiovascular disease risk factors in children.	Reed	2008	Interventions for preventing obesity in children	Interventions for preventing obesity in children	Action Schools! BC	RCT	Canada	Education	Physical activity	N	Y	N	N	N	N	Y	North America
26	Effect of school based physical activity programme (KISS) on ﬁtness and adiposity in primary schoolchildren: cluster randomised controlled trial.	Kriemler	2010	The WHO Health Promoting School framework for improving the health and well-being of students and their academic achievement	School-based physical activity programs for promoting physical activity and fitness in children and adolescents aged 6 to 18		RCT	Switzerland	schools	Physical activity	Y	N	Y	N	N	N	Y	Europe/Uk
151	Does smoking within an individual’s peer group affect intervention effectiveness? An evaluation of the Smoke-Free Class Competition among Swiss adolescents.	Stucki	2014	Incentives for preventing smoking in children and adolescents			Controlled	Switzerland	Schools	Smoking	N	Y	N	N	N	N	Y	Europe/Uk
237	Repetitive daily point of choice prompts and occupational sit-stand transfers, concentration and neuromuscular performance in office workers: an RCT	Donath	2015	Workplace interventions for reducing sitting at work (2016)			Controlled	Switzerland	Worksites	Physical activity	N	N	N	Y	N	N	Y	Europe/Uk
117	Nutrition and physical activity in child care. Results from an environmental intervention.	Ward	2008	Strategies to improve the implementation of healthy eating, physical activity and obesity prevention policies, practices or programmes within childcare services		NAP SACC 2005	RCT	USA	Education	Physical activity and nutrition	N	Y	N	N	N	N	Y	North America
62	Sexual risk avoidance and sexual risk reduction interventions for middle school youth: a randomized controlled trial	Markham	2012	Theory-based interventions for contraception.	School-based interventions for improving contraceptive use in adolescents.		RCT	USA	Education	Sexual health	N	Y	N	N	N	N	Y	North America
7	Effect of an environmental school-based obesity prevention program on changes in body fat and body weight: a randomized trial.	Williamson	2012	The WHO Health Promoting School framework for improving the health and well-being of students and their academic achievement			RCT	USA	Education	Physical activity and nutrition	Y	Y	N	N	N	N	Y	North America
164	Long-term biological and behavioural impact of an adolescent sexual health intervention in Tanzania: follow-up survey of the community-based MEMA kwa Vijana Trial	Doyle	2010	Structural and community-level interventions for increasing condom use to prevent the transmission of HIV and other sexually transmitted infections			RCT	Tanzania	schools	Sexual health	Y	N	N	N	N	N	Y	Other
89	Promoting walking to school: results of a quasi-experimental trial.	McKee	2007	Organisational travel plans for improving health			CBA	UK	schools	Physical activity	N	Y	N	N	N	N	Y	Europe/Uk
152	The long-term effects of a peer-led sex education programme (RIPPLE): a cluster randomised trial in schools in England.	Stephenson	2008	School-based interventions for preventing HIV, sexually transmitted infections, and pregnancy in adolescents.	School-based interventions for improving contraceptive use in adolescents; Behavioral interventions for improving condom use for dual protection	RIPPLE	RCT	UK	schools	Sexual health	Y	N	N	N	N	N	Y	Europe/Uk
106	Eating for pleasure or proﬁt: the effect of incentives on children’s enjoyment of vegetables	Cooke	2011	Interventions for increasing eating of fruit and vegetables in children aged five years and under (2012)			RCT	UK	schools	Nutrition	Y	N	N	N	N	N	Y	Europe/Uk
14	Effects of the Positive Action programme on problem behaviours in elementary school students: a matched-pair randomised control trial in Chicago	Li	2011	The WHO Health Promoting School framework for improving the health and well-being of students and their academic achievement		Positive Action (chicago)	RCT	USA	Education	Substance use	Y	N	N	N	N	N	Y	North America
129	Cluster randomised trial of the effectiveness of motivational interviewing for universal prevention	McCambridge	2011	Universal school-based prevention for illicit drug use	School-based programmes for preventing smoking		RCT	UK	Universities	Substance use	Y	N	N	N	N	N	Y	Europe/Uk
240	Do walking strategies to increase physical activity reduce reported sitting in workplaces: a randomised control trial.	Gilson	2009	Workplace interventions for reducing sitting at work (2016)			Controlled	UK/Australia, and Spain	University (staff)	Physical activity	N	N	N	N	N	Y	Y	Europe/Uk
61	Effectiveness of an HIV/STD risk-reduction intervention for adolescents when implemented by community-based organizations: a cluster-randomized controlled trial.	Jemmott	2010	Interventions for preventing unintended pregnancies among adolescents			RCT	USA	Community	Sexual health	Y	N	N	N	N	N	Y	North America
257	REAL Men: A group-randomized trial of an HIV prevention intervention for adolescent boys.	Dilorio	2007	Interventions for preventing unintended pregnancies among adolescents			RCT	USA	Schools	Sexual health	N	Y	N	N	N	N	Y	North America
226	Multilevel community-based intervention to increase access to sterile syringes among injection drug users through pharmacy sales in New York City	Fuller	2007	Community coalition-driven interventions to reduce health disparities among racial and ethnic minority populations			CBA	USA	Community	Substance use	Y	Y	Y	N	N	N	Y	North America
278	Pregnancy and STD prevention counseling using an adaptation of motivational interviewing: a randomized controlled trial.	Petersen	2007	Theory-based interventions for contraception.	Behavioral interventions for improving condom use for dual protection		RCT	USA	Primary care	Sexual health	N	Y	N	N	N	N	Y	North America
95	Preliminary findings of the effect of a 3-year after-school physical activity intervention on fitness and body fat: the Medical College ofGeorgia Fitkid Project.	Gutin	2008	Interventions for preventing obesity in children		Medical College of Georgia Fitkid Project	RCT	USA	Education	Physical activity	Y	N	N	N	N	N	Y	North America
167	Results of the NIMH collaborative HIV/sexually transmitted disease prevention trial of a community popular opinion leader intervention.	NIMH	2010	Structural and community-level interventions for increasing condom use to prevent the transmission of HIV and other sexually transmitted infections			RCT	USA	Community	Sexual health	Y	N	N	N	N	N	Y	North America
126	Immediate and short term effects of the 5th grade version of the keepin’ it REAL substance use prevention intervention	Hecht	2008	Universal school-based prevention for illicit drug use	School-based programmes for preventing smoking	Keepin' it REAL substance use	RCT	USA	Education	Substance use	Y	N	N	N	N	N	Y	North America
182	Activating multi-ethnic youth for smoking prevention: Design, baseline findings, and implementation of project SPLASH.	Glanz	2007	School-based programmes for preventing smoking	Project SPLASH		RCT	USA	Schools	Smoking	N	Y	N	N	N	N	Y	North America
175	An adaptive approach to family intervention: linking engagement in family centred intervention to reductions in adolescent problem behavior.	Connell	2007	School-based programmes for preventing smoking			RCT	USA	Schools	Substance use	N	Y	N	N	N	N	Y	North America
191	Peer acceleration: Effects of a social network tailored substance abuse prevention program among high risk adolescents.	Valente	2007	School-based programmes for preventing smoking			RCT	USA	Schools	Substance use	Y	N	Y	N	N	N	Y	North America
189	The Project Towards No Drug Abuse (TND) Dissemination Trial: Implementation fidelity and immediate outcomes.	Rohrbach	2010	School-based programmes for preventing smoking			RCT	USA	Education	Substance use	Y	N	N	N	N	N	Y	North America
131	Use of a social and character development program to prevent substance use, violent behaviors, and sexual activity among elementary-school students in Hawaii.	Beets	2009	The WHO Health Promoting School framework for improving the health and well-being of students and their academic achievement		Positive Action program	RCT	USA	Education	Substance use and sexual health	Y	N	N	N	N	N	Y	North America
94	Evaluation of a multiple ecological level child obesity prevention program: Switch What you Do, View, and Chew.	Gentile	2009	Interventions for preventing obesity in children	Interventions for preventing obesity in children	Switch	RCT	USA	Education	Physical activity and nutrition	N	N	Y	Y	N	N	Y	North America
137	Outcomes of a Prospective Trial of Student-Athlete Drug Testing: The Student Athlete Testing Using Random Notification (SATURN) Study	Goldberg	2007	Universal school-based prevention programs for alcohol misuse in young people		SATURN study	RCT	USA	Education	Substance use	Y	N	N	N	N	N	Y	North America
13	Longitudinal behavioral effects of a s chool-based fruit and vegetable promotion program.	Hoffman	2010	The WHO Health Promoting School framework for improving the health and well-being of students and their academic achievement			RCT	USA	Education	Nutrition	Y	N	N	N	N	N	Y	North America
146	Substance-use outcomes at 18 months past baseline: the PROSPER community-University Partnership Trial.	Spoth	2007	Universal multi-component prevention programs for alcohol misuse in young people		PROSPER	RCT	USA	schools	Substance use	N	Y	N	N	N	N	Y	North America
147	A randomized trial of Parents Who Care: Effects on key outcomes at 24-month follow-up	Haggerty	2007	Family-based programmes for preventing smoking by children and adolescents	Universal family-based prevention programs for alcohol misuse in young people	f Parents Who Care	RCT	USA	Schools	Substance use and sexual health	N	Y	N	N	N	N	Y	North America
188	Impact of A Smoking Prevention Interactive Experience (ASPIRE), an interactive, multimedia smoking prevention and cessation curriculum for culturally diverse high-school students.	Prokhorov	2008	School-based programmes for preventing smoking		A Smoking Prevention Interactive Experience (ASPIRE)	RCT	USA	Education	Smoking	N	Y	N	N	N	N	Y	North America
27	Outcomes from a randomized controlled trial of a multi-component alcoholuse preventive intervention for urban youth: project northland Chicago.	Komro	2008	The WHO Health Promoting School framework for improving the health and well-being of students and their academic achievement			RCT	USA	Education	Substance use	Y	N	N	N	N	N	Y	North America
215	Impact of a school-based pediatric obesity prevention program facilitated by health professionals.	Johnston	2013	Lifestyle intervention for improving school achievement in overweight or obese children and adolescents.			RCT	USA	Education	Physical activity and nutrition	N	N	N	N	N	Y	Y	North America
107	High 5 for Kids: the impact of a home visiting program on fruit and vegetable intake of parents and their preschool children	Haire-Joshu	2008	Interventions for increasing eating of fruit and vegetables in children aged five years and under (2012)		High 5 for Preschool Kids (H5-KIDS)	RCT	USA	Schools	Nutrition	N	Y	N	N	N	N	Y	North America
262	Reductions in entree energy density increase children’s vegetable intake and reduce energy intake.	Leahy	2008	Portion, package or tableware size for changing selection and consumption of food, alcohol and tobacco			RCT	USA	Childcare Centres	Nutrition	N	N	Y	N	N	N	Y	North America
247	The efficacy of a 9-month treadmill walking p rogram on the exercise capac ity and weight reduction for adolescents with severe autism	Pitetti	2007	Diet, physical activity and behavioural interventions for the treatment of overweight or obese adolescents aged 12 to 17 years			RCT	USA	Education	Physical activity and nutrition	N	N	N	N	N	Y	Y	North America
25	A policy-based school intervention to prevent overweight and obesity.	Foster	2008	The WHO Health Promoting School framework for improving the health and well-being of students and their academic achievement	Interventions for preventing obesity in children		RCT	USA	Education	Nutrition	N	Y	N	N	N	N	Y	North America
85	The impact on tobacco use of branded youth anti-tobacco activities and family communications about tobacco.	Gordon	2008	School-based programmes for preventing smoking	Community interventions for preventing smoking in young people		RCT	USA	Education	Smoking	Y	N	N	N	N	N	Y	North America
208	The Sacramento Neighborhood Alcohol Prevention Project: outcomes from a community prevention trial.	Treno	2007	Community coalition-driven interventions to reduce health disparities among racial and ethnic minority populations			CBA	USA	Community	Substance use	Y	N	N	N	N	N	Y	North America
121	Project ALERT: a cluster randomised trial.	Ringwalt	2009	Universal school-based prevention for illicit drug use	Universal school-based prevention programs for alcohol misuse in young people; School-based programmes for preventing smoking	Project ALERT	RCT	USA	Education	Substance use and smoking	N	Y	N	N	N	N	Y	North America
83	Prevention of unintentional weight loss in nurs ing home residents: a controlled trial of feeding assistance.	Simmons	2008	Supportive interventions for enhancing dietary intake in malnourished or nutritionally at-risk adults.			Controlled (cross over controlled trial)	USA	Nursing homes	Nutrition	N	Y	N	N	N	N	Y	North America
12	A school-based intervention for diabetes risk reduction.	Foster	2010	The WHO Health Promoting School framework for improving the health and well-being of students and their academic achievement		HEALTHY study	RCT	USA	Education	Physical activity and nutrition	Y	Y	Y	N	N	N	Y	North America
68	Plate size and children’s appetite: effects of larger dishware on self-served portions and intake.	DiSantis	2013	Portion, package or tableware size for changing selection and consumption of food, alcohol and tobacco			RCT	USA	Education	Nutrition	Y	N	N	N	N	N	Y	North America
105	Promoting physical activity in middle school girls: Trial of Activity for Adolescent Girls. American Journal of Preventive Medicin	Webber	2008	Interventions for preventing obesity in children	Interventions for preventing obesity in children		Controlled	USA	schools	Physical activity	N	Y	N	N	N	N	Y	North America
227	HIV prevention for Latino adolescent mothers and their partners.	Koniak-Griffin	2008	Community coalition-driven interventions to reduce health disparities among racial and ethnic minority populations			CBA	USA	Community	Sexual health	Y	N	N	N	N	N	Y	North America
264	Enhancement of select foods at breakfast and lunch increases energy intakes of nursing home residents with low meal intakes	Castellanos	2009	Supportive interventions for enhancing dietary intake in malnourished or nutritionally at-risk adults.			RCT	USA	Nursing homes	Nutrition	N	N	Y	N	Y	N	Y	North America
245	Developing and piloting the Journey to Native Youth Health program in Northern Plains Indian communities	Brown	2013	Community coalition-driven interventions to reduce health disparities among racial and ethnic minority populations		Journey to Native Youth Health	RCT	USA	Community	Physical activity and nutrition	N	Y	N	N	N	N	Y	North America
63	Efficacy of It's your Game-Tech: a computer-based sexual health education program for middle school youth.	Peskin	2015	Interventions for preventing unintended pregnancies among adolescents			RCT	USA	Education	Sexual health	Y	N	N	N	N	N	Y	North America
57	Move to Improve: a randomized workplace trial to increase physical activity.	Dishman	2009	Workplace pedometer interventions for increasing physical activity			RCT	USA	Worksites	Physical activity	Y	N	N	N	N	N	Y	North America
86	Results of a Type 2 Translational Research Trial to Prevent Adolescent Drug Use and Delinquency	Hawkins	2009	Community interventions for preventing smoking in young people		The Community Youth Development Study (CYDS	RCT	USA	schools	Substance use	Y	N	N	N	N	N	Y	North America
199	Trends in smoking among African-Americans: a description of Nashville’s REACH 2010 initiative	Larson	2009	Community coalition-driven interventions to reduce health disparities among racial and ethnic minority populations			CBA	USA		substance use	N	N	N	N	N	Y	Y	North America
93	Physical Activity Across the Curriculum (PAAC): a randomized controlled trial to promote physical activity and diminish overweight and obesity in elementary school children.	Donnelly	2009	Interventions for preventing obesity in children	Interventions for preventing obesity in children	PAAC: Physical Activity Across the Curriculum	RCT	USA	Education	Physical activity and nutrition	Y	N	N	N	N	N	Y	North America
142	The adolescent substance abuse prevention study: a randomised ﬁeld trial of a universal substance abuse prevention program	Sloboda	2009	Universal school-based prevention for illicit drug use	Universal school-based prevention programs for alcohol misuse in young people; School-based programmes for preventing smoking	Take Charge of your Life	RCT	USA	schools	substance use	N	N	Y	N	N	N	Y	North America
132	Implementation fidelity: the experience of the adolescent substance abuse prevention study.	Sloboda	2009	Universal school-based prevention for illicit drug use			RCT	USA	Education	Substance use	N	N	Y	N	N	N	Y	North America
138	The BRAVE (Building Resiliency and Vocational Excellence) Program: evaluation findings for a career-oriented substance abuse and violence preventive intervention.	Griffin	2009	Universal school-based prevention programs for alcohol misuse in young people		BRAVE (Building Resiliency and Vocational Excellence)	RCT	USA	schools	substance use	N	Y	N	N	N	N	Y	North America
133	Preventing youths’ use of inhalants and other harmful legal products in frontier Alaskan communities: a randomised trial	Johnson	2009	Universal school-based prevention for illicit drug use	Universal school-based prevention programs for alcohol misuse in young people	Think Smart	RCT	USA	schools	Substance use and smoking	N	Y	N	N	N	N	Y	North America
72	Eating vegetables first: the use of portion size to increase vegetable intake in preschool children.	Spill	2010	Portion, package or tableware size for changing selection and consumption of food, alcohol and tobacco			RCT	USA	Childcare Centres	Nutrition	Y	N	Y	N	N	N	Y	North America
274	Cost-effectiveness of nutrition interventions in nursing home residents: a pilot intervention.	Simmons	2010	Supportive interventions for enhancing dietary intake in malnourished or nutritionally at-risk adults.			RCT	USA	Nursing home	Nutrition	N	Y	N	N	N	N	Y	North America
254	Strengthening Families Program (10-14) effects on the family environment.	Riesch	2012	Family-based programmes for preventing smoking by children and adolescents		Strengthening Families Program	RCT	USA	Education	Substance use and smoking	N	Y	N	N	N	N	Y	North America
246	Results of a pilot diabetes prevention intervention in East Harlem, New York City: Project HEED.	Parikh	2010	Community coalition-driven interventions to reduce health disparities among racial and ethnic minority populations		Project HEED	RCT	USA	Community	Physical activity and nutrition	N	Y	N	N	N	N	Y	North America
114	Impact of a worksite wellness program on the nutrition and physical activity environment of child care centers.	Gosliner	2010	Strategies to improve the implementation of healthy eating, physical activity and obesity prevention policies, practices or programmes within childcare services			Controlled	USA	Childcare Centres	Physical activity and nutrition	N	Y	N	N	N	N	Y	North America
154	It’s Your Game: Keep It Real: delaying sexual behavior with an effective middle school program	Tortolero	2010	Theory-based interventions for contraception.	School-based interventions for improving contraceptive use in adolescents.	It's your game, keep it real (IYG)	RCT	USA	schools	Sexual health	N	Y	N	N	N	N	Y	North America
92	Effects of a multilevel dietary intervention in religious organizations.	Bowen	2009	Dietary advice for reducing cardiovascular risk			RCT	USA	Other	Nutrition	Y	N	N	N	N	N	Y	North America
109	Nutrition and physical activity randomized control trial in child care centers improves knowledge, policies, and children’s body mass index	Alkon	2014	Strategies to improve the implementation of healthy eating, physical activity and obesity prevention policies, practices or programmes within childcare services		NAP SACC 2009	RCT	USA	Education	Physical activity and nutrition	Y	N	N	N	N	N	Y	North America
122	A school based alcohol, tobacco, and drug prevention program for children: the Wise Mind study	Copeland	2010	Universal school-based prevention for illicit drug use		Wise Mind Study	RCT	USA	Education	Substance use and smoking	N	N	N	N	N	Y	Y	North America
39	Mass media interventions to reduce youth smoking prevalence.	Flynn	2010	Mass media interventions for preventing smoking in young people.			Controlled	USA	Schools	Smoking	N	Y	N	N	N	N	Y	North America
90	Pilot evaluation of a walking school bus program in a low-income, urban community	Mendoza	2009	Organisational travel plans for improving health			CBA	USA	Education	Physical activity	N	Y	N	N	N	N	Y	North America
231	Reducing unhealthy weight gain in children through community capacity-building: results of a quasiexperimental intervention program, Be Active Eat Well.	Sanigorski	2008	Interventions for preventing obesity in children		Be Active Eat Well	CBA	Australia	Community	Physical activity and nutrition	N	Y	N	N	N	N	Y	Oceania
179	Project SUCCESS’ effects on the substance use of alternative high school students.	Clark	2010	School-based programmes for preventing smoking		PROJECT SUCCESS	RCT	USA	schools	Substance use	N	Y	N	N	N	N	Y	North America
17	Improving the ﬁtness and physical activity levels of primary school children: results of the Fit-4-Fun group randomized controlled trial.	Eather	2013	The WHO Health Promoting School framework for improving the health and well-being of students and their academic achievement		Fit-4-Fun	RCT	Australia	Education	Physical activity	Y	N	N	Y	N	N	Y	Oceania
110	An implementation intervention to encourage healthy eating in centre-based child-care servic es : impact of the Good for Kids Good for Life programme	Bell	2014	Strategies to improve the implementation of healthy eating, physical activity and obesity prevention policies, practices or programmes within childcare services		Good for Kids Good for Life	CBA	Australia	Education	Nutrition	N	Y	N	N	N	N	Y	Oceania
280	A brief image-based prevention intervention for adolescents.	Werch	2010	Universal school-based prevention programs for alcohol misuse in young people			RCT	USA	Schools	Substance use	N	Y	N	N	N	N	Y	North America
177	Randomized trials on consider this, a tailored, internet-delivered smoking prevention program for adolescent	Buller	2008	School-based programmes for preventing smoking			RCT	Australia	Education	Smoking	Y	Y	N	N	N	N	Y	Oceania
145	Family, school, peer and individual influences on early adolescent alcohol use: first-year impact of the Resilient Families programme.	Shortt	2007	Universal multi-component prevention programs for alcohol misuse in young people		Resilient Families	RCT	Australia	Education	Substance use	Y	N	Y	N	N	N	Y	Oceania
256	Promoting healthy lifestyles among adolescent boys: the Fitness Improvement and Lifestyle Awareness Program RCT.	Peralta	2009	Interventions for preventing obesity in children	Interventions for preventing obesity in children	The FILA program: Fitness Improvement Lifestyle Awareness program	RCT	Australia	Education	Physical activity and nutrition	N	N	N	N	Y	N	Y	Oceania
101	Outcomes of a group-randomized trial to prevent excess weight gain, reduce screen behaviours and promote physical activity in 10-year-old children: Switch-Play.	Salmon	2008	Interventions for preventing obesity in children	Interventions for preventing obesity in children	Switch-Play	RCT	Australia	Education	Physical activity	N	Y	N	N	N	N	Y	Oceania
113	A cluster randomized trial of a multi-level intervention, delivered by service staff, to increase physical activity of children attending center-based childcare	Finch	2014	Strategies to improve the implementation of healthy eating, physical activity and obesity prevention policies, practices or programmes within childcare services			RCT	Australia	Education	Physical activity	Y	Y	N	N	N	N	Y	Oceania
169	Sit-stand workstations: a pilot intervention to reduce office sitting time	Alkhajah	2012	Workplace interventions for reducing sitting at work (2016)			CBA	Australia	Worksites	Physical activity	N	Y	N	N	N	N	Y	Oceania
112	Impact of a population based intervention to increase the adoption of multiple physical activity practices in centre based childcare services: a quasi experimental, effectiveness study	Finch	2012	Strategies to improve the implementation of healthy eating, physical activity and obesity prevention policies, practices or programmes within childcare services			CBA	Australia	Education	Physical activity	N	Y	N	N	N	N	Y	Oceania
33	Increasing active travel to school: are we on the right track? A cluster randomised controlled trial from Sydney, Australia.	Wen	2008	The WHO Health Promoting School framework for improving the health and well-being of students and their academic achievement	Organisational travel plans for improving health		RCT	Australia	Education	Physical activity	N	Y	N	N	N	N	Y	Oceania
248	Can resistance training change the strength, body composition and self-concept of overweight and obese adolescent males? A randomised controlled trial	Schranz	2014	Diet, physical activity and behavioural interventions for the treatment of overweight or obese adolescents aged 12 to 17 years			RCT	Australia	Community	Physical Activity	Y	N	N	N	N	N	Y	Oceania
70	Impact of portion size and energy density on snack intake in preschool-aged children	Looney	2011	Portion, package or tableware size for changing selection and consumption of food, alcohol and tobacco			RCT	USA	Childcare Centres	Nutrition	N	N	N	N	N	Y	Y	North America
73	Serving large portions of vegetable soup at the start of a meal affected children’s energy and vegetable intake	Spill	2011	Portion, package or tableware size for changing selection and consumption of food, alcohol and tobacco	Portion, package or tableware size for changing selection and consumption of food, alcohol and tobacco		RCT	USA	Childcare Centres	Nutrition	N	N	N	N	N	Y	Y	North America
216	Healthy & ready to learn: examining the efficacy of an early approach to obesity prevention and school readiness .	Winter	2011	Lifestyle intervention for improving school achievement in overweight or obese children and adolescents.			CBA	USA	schools	Physical activity and nutrition	N	N	Y	N	N	N	Y	North America
279	Brief integrative multiple behavior intervention effects and mediators for adolescents.	Werch	2011	Universal school-based prevention for illicit drug use		Project Active	RCT	USA	Schools	Physical activity, nutrition, sleep, relaxation techniques, alcohol, cigarette and illegal drug use	N	Y	N	N	N	N	Y	North America
18	Results of a multi-level intervention to prevent and control childhood obesity among Latino children: the Aventuras Para Niños study	Crespo	2012	The WHO Health Promoting School framework for improving the health and well-being of students and their academic achievement		The Aventuras Para Niños Study	RCT	USA	schools	Physical activity and nutrition	N	Y	N	N	N	N	Y	North America
144	A computerized harm minimization prevention program for alcohol misuse and related harms: Randomized controlled trial.	Vogl	2009	Universal school-based prevention programs for alcohol misuse in young people		CLIMATE Alcohol Program	RCT	Australia	Education	Substance use	Y	Y	N	N	N	N	Y	Oceania
277	A randomized controlled study of two educational interventions on adherence with oral contraceptives and condoms.	Berenson	2012	Theory-based interventions for contraception.	Behavioral interventions for improving dual-method contraceptive use		RCT	USA	Health clinic	Sexual health	Y	Y	N	N	N	N	Y	North America
125	The impact of the Good Behavior Game, a universal classroom-based preventive intervention in ﬁrstand second grades, on high-risk sexual behaviors and drug abuse and dependence disorders into young adulthood.	Kellam	2012	Universal school-based prevention for illicit drug use		Good Behavior Game	RCT	USA	schools	Sexual health	Y	N	N	N	N	N	Y	North America
236	The effectiveness of sit-stand workstations for c hanging office workers’ sitting time: results from the Stand@Work randomized controlled trial pilot.	Chau	2014	Workplace interventions for reducing sitting at work (2016)		Stand@Work	Controlled	Australia	Worksites	Physical activity	Y	N	Y	N	N	N	Y	Oceania
282	An ehealth intervention designed to increase workday energy expenditure by reducing prolonged occupational sitting habits.	Pedersen	2013	Workplace interventions for reducing sitting at work (2016)			RCT	Australia	Worksites	Physical activity	N	Y	N	N	N	N	Y	Oceania
251	Feasibility and efﬁcacy of an intervention to reduce secondhand smoke exposure among infants discharged from a neonatal intensive care unit.	Stotts	2012	Family and carer smoking control programmes for reducing children's exposure to environmental tobacco smoke (2014)			RCT	USA	Hospitals	Smoking	Y	N	N	N	N	N	Y	North America
69	Timing of serving dessert but not portion size affects young children’s intake at lunchtime.	Huss	2013	Portion, package or tableware size for changing selection and consumption of food, alcohol and tobacco			Cross-over	USA		nutrition	N	N	N	N	N	Y	Y	North America
10	A school-based obesity control programme: Project Energize. Two-year outcomes.	Rush	2012	The WHO Health Promoting School framework for improving the health and well-being of students and their academic achievement		Project Energize	RCT	New Zealand	Education	Physical activity and nutrition	N	Y	N	N	N	N	Y	Oceania
235	Two-year follow-up of an obesity prevention initiative in children: the APPLE project.	Taylor	2008	Interventions for preventing obesity in children		The APPLE Project	Controlled	New Zealand	Education	Physical activity and nutrition	Y	Y	Y	N	N	N	Y	Oceania
67	Promoting HIV testing and condom use among Filipina commercial sex workers: findings from a quasi-experimental intervention study.	Chiao	2009	Behavioral interventions to reduce the transmission of HIV infection among sex workers and their clients in low- and middle-income countries			Controlled	Phillipines	Medical	Sexual health	Y	Y	N	N	N	N	Y	Oceania
258	Reducing sexual risk behavior in adolescent girls: results from a randomized controlled trial.	Morrison-Beedy	2013	Interventions for preventing unintended pregnancies among adolescents			RCT	USA	Clinics	Sexual health	Y	N	N	N	N	N	Y	North America
24	Two-year effects of a school-based prevention programme on adolescent cigarette smoking in Guangzhou, China: a cluster randomized trial.	Wen	2010	The WHO Health Promoting School framework for improving the health and well-being of students and their academic achievement	School-based programmes for preventing smoking		RCT	China	Education	Smoking	N	N	Y	N	N	N	Y	Other
124	Short term impact of cognition motivation emotional intelligence resistance skills program on drug use prevention for school students in Wuhan, China	Guo	2010	Universal school-based prevention for illicit drug use			RCT	China	Education	Substance use	N	Y	N	N	N	N	Y	Other
252	Opening the “Black Box”: Family Check-Up intervention effects on self-regulation that prevents growth in problem behavior and substance use.	Fosco	2013	Family-based programmes for preventing smoking by children and adolescents		Family Check-Up Intervention Model	RCT	USA	schools	Substance use	N	Y	N	N	N	N	Y	North America
173	Prompts to disrupt sitting time and increase physical activity at work.	Swartz	2014	Workplace interventions for reducing sitting at work (2016)			Controlled	USA	Worksites	Physical activity	N	Y	N	N	N	N	Y	North America
64	Yo puedo - a conditional cash transfer and life skills intervention to promote adolescent sexual health: results of a randomized feasibility study in San Francisco	Minnis	2014	Interventions for preventing unintended pregnancies among adolescents			RCT	USA		sexual health	N	Y	N	N	N	N	Y	North America
34	A randomized controlled trial of dietetic interventions to prevent cognitive decline in old age hostel residents.	Kwok	2012	Reduced dietary salt for the prevention of cardiovascular disease			RCT	Hong Kong	Medical	Nutrition	N	N	N	N	Y	N	Y	Other
38	The results of the “Positive Action for Today’s Health” (PATH) trial for increasing walking and physical activity in underserved African American communities.	Wilson	2015	Community wide interventions for increasing physical activity		Positive Action for Today’s Health PATH	RCT	USA		physical activity	N	Y	N	N	N	N	Y	North America
221	Educational interventions to promote healthy nutrition and physical activity among older Chinese Americans: a cluster-randomized trial	Jih	2016	Targeted mass media interventions promoting healthy behaviours to reduce risk of non-communicable diseases in adult, ethnic minorities			RCT	USA	Community	Nutrition and physical activity	N	Y	N	N	N	N	Y	North America
130	Longitudinal impact of the project PATHS on adolescent risk behavior: what happened after ﬁve years	Shek	2012	Universal school-based prevention for illicit drug use		PATHS	RCT	Hong Kong	Education	Substance use	N	N	N	N	N	Y	Y	Other
233	Empowering sex workers in India to reduce vulnerability to HIV and sexually transmitted diseases.	Swendeman	2009	Behavioral interventions to reduce the transmission of HIV infection among sex workers and their clients in low- and middle-income countries			Controlled	India	Medical	Sexual health	Y	N	Y	N	N	N	Y	Other
66	Community-based prevention leads to an increase in condom use and a reduction in sexually transmitted infections (STIs) among men who have sex with men (MSM) and female sex workers (FSW): the Frontiers Prevention Project (FPP) evaluation results.	Gutierrez	2010	Behavioral interventions to reduce the transmission of HIV infection among sex workers and their clients in low- and middle-income countries	Frontiers Prevention Project (FPP)		RCT	India	Community	Sexual health	N	N	Y	N	N	N	Y	Other
161	The Regai Dzive Shiri project: results of a randomized trial of an HIV prevention intervention for youth	Cowan	2010	School-based interventions for preventing HIV, sexually transmitted infections, and pregnancy in adolescents.	Structural and community-level interventions for increasing condom use to prevent the transmission of HIV and other sexually transmitted infections; Behavioral interventions for improving condom use for dual protection		RCT	Zimbabwe	Community	Sexual health	N	Y	N	N	N	N	Y	Other
212	Cluster Randomized Controlled Trial Evaluation of a Gender Equity and Family Planning Intervention for Married Men and Couples in Rural India.	Raj	2016	Theory-based interventions for contraception.			RCT	India	Community	Sexual health	N	Y	N	N	N	N	Y	Other
35	A community-wide campaign to promote physical activity in middle-aged and elderly people: a cluster randomized controlled trial.	Kamada	2013	Community wide interventions for increasing physical activity			RCT	Japan	Community	Physical activity	N	Y	N	N	N	N	Y	Other
228	Improving health behaviors in an African American community: the Charlotte Racial and Ethnic Approaches to Community Health project.	Plescia	2008	Community coalition-driven interventions to reduce health disparities among racial and ethnic minority populations			CBA	USA		Nutrition, physical activity and smoking	N	Y	N	N	N	N	Y	North America
269	Using spaced retrieval and Montessori-based activities in improving eating ability for residents with dementia	Lin	2010	Supportive interventions for enhancing dietary intake in malnourished or nutritionally at-risk adults.			RCT	Hong Kong		Nutrition	Y	N	N	N	N	N	Y	Other
234	The NEWS trial: using the postpartum hospitalization to address parental smoking	Winickoff	2010	Family and carer smoking control programmes for reducing children's exposure to environmental tobacco smoke (2014)			Controlled	USA		substance use	N	N	N	N	N	Y	Y	North America
162	Education, HIV and early fertility: experimental evidence from Kenya	Duflo	2015	School-based interventions for preventing HIV, sexually transmitted infections, and pregnancy in adolescents.			RCT	Kenya	Education	Sexual health	Y	N	Y	N	N	N	Y	Other
155	Delivering Prevention Interventions to People Living with HIV in Clinical Care Settings: Results of a Cluster Randomized Trial in Kenya, Namibia, and Tanzania.	Bachanas	2016	Behavioural interventions for improving contraceptive use among women living with HIV			RCT	Kenya	Medical	Sexual health	N	N	N	N	N	Y	Y	Other
23	Outcomes of a school-based intervention (RESCATE) to improve physical activity patterns in Mexican children aged 8-10 years.	Colin-Ramirez	2010	The WHO Health Promoting School framework for improving the health and well-being of students and their academic achievement	School-based physical activity programs for promoting physical activity and fitness in children and adolescents aged 6 to 18		RCT	Mexico	Education	Physical activity	N	Y	N	N	N	N	Y	Other
20	Effectiveness of a diet and physical activity promotion strategy on the prevention of obesity in Mexican school children	Levy	2012	The WHO Health Promoting School framework for improving the health and well-being of students and their academic achievement		Nutrition on the Go” (“nutrición en movimiento”)	RCT	Mexico	Education	Physical activity and nutrition	N	Y	N	N	N	N	Y	Other
253	The Linking Lives health education program: a randomized clinical trial of a parent-based tobacco use prevention program for African American and Latino youths	Guilamo-Ramos	2010	Family-based programmes for preventing smoking by children and adolescents		Linking Lives health education program	RCT	USA		substance use	N	Y	N	N	N	N	Y	North America
268	Using a Montessori method to increase eating ability for institutionalised residents with dementia: a crossover design	Lin	2011	Supportive interventions for enhancing dietary intake in malnourished or nutritionally at-risk adults.			RCT	Hong Kong		Nutrition	Y	N	N	N	N	N	Y	Other
225	Summative evaluation of a community mobilization program to eliminate racial and ethnic disparities in HIV disease.	Darrow	2011	Community coalition-driven interventions to reduce health disparities among racial and ethnic minority populations			CBA	USA		Sexual health	N	Y	N	N	N	N	Y	North America
260	Effectiveness of a video-based motivational skills-building HIV risk-reduction intervention for female military personnel.	Essien	2011	Interventions to reduce risky sexual behaviour for preventing HIV infection in workers in occupational settings			RCT	Nigeria	Other	Sexual health	Y	N	N	N	N	N	Y	Other
249	The effects of a family-based intervention (FBI) for overweight/obese children on health and psychological functioning	Lochrie	2013	Diet, physical activity and behavioural interventions for the treatment of overweight or obese children from the age of 6 to 11 years.			RCT	USA		nutrition	N	N	N	N	N	Y	Y	North America
165	Prevention of sexually transmitted infections in urban communities (Peru PREVEN): a multicomponent community-randomised controlled trial	Garcia	2012	Structural and community-level interventions for increasing condom use to prevent the transmission of HIV and other sexually transmitted infections		Peru PREVEN	RCT	Peru	Community	Sexual health	N	Y	Y	N	N	N	Y	Other
153	Effects of a teenage pregnancy prevention program in KwaZulu-Natal, South Africa	Taylor	2014	School-based interventions for improving contraceptive use in adolescents.	Theory-based interventions for contraception.		RCT	South Africa	Education	Sexual health	N	Y	N	N	N	N	Y	Other
159	Impact of stepping stones on incidence of HIV and HSV-2 and sexual behaviour in rural South Africa: cluster randomised controlled trial.	Jewkes	2008	Behavioral interventions for improving condom use for dual protection	Structural and community-level interventions for increasing condom use to prevent the transmission of HIV and other sexually transmitted infections		RCT	South Africa	Community	Sexual health	Y	N	N	N	N	N	Y	Other
238	Using sit-stand workstations to decrease sedentary time in office workers: a randomized crossover trial.	Dutta	2014	Workplace interventions for reducing sitting at work (2016)			Controlled	USA		Physical activity	N	Y	N	N	N	N	Y	North America
166	Impact and process evaluation of integrated community and clinic-based HIV-1 control: a cluster-randomised trial in eastern Zimbabwe	Gregson	2007	Structural and community-level interventions for increasing condom use to prevent the transmission of HIV and other sexually transmitted infections	Strategies for integrating primary health services in low- and middle-income countries at the point of delivery		RCT	Zimbabwe	Medical	Sexual health	N	N	Y	N	N	N	Y	Other
37	Well London Phase-1: results among adults of a cluster-randomised trial of a community engagement approach to improving health behaviours and mental well-being in deprived inner-city neighbourhoods.	Phillips	2014	Community wide interventions for increasing physical activity	Well London Phase-1		RCT	UK		Nutrition and physical activity	Y	N	N	N	N	N	Y	Europe/Uk
