# Supplementary material for: “He who pays the piper calls the tune”: Researcher experiences of funder suppression of health behaviour intervention trial findings
Source: PLoS One. 2021 Aug 18;16(8):e0255704. doi: 10.1371/journal.pone.0255704 (PMC8372890; doi:10.1371/journal.pone.0255704)
Supplement: S3 File — (XLSX) [file pone.0255704.s004.xlsx]

## Sheet: ImpactSurveyOnline_DATA_2021-07
record_id	redcap_event_name	redcap_survey_identifier	study_id	trial_name	country	author_number	active	reason_nonactive	date_noncontact	date_withdrew	reason_withdrawal	inactive_other	external_sources	study_complete	participants_complete	online_survey_timestamp	type_of_org_v2	s1q1_v2___1	s1q1_v2___2	s1q1_v2___3	s1q1_v2___4	s1q1_v2___5	s1q1_v2___6	s1q1_v2___7	s1q1_v2___8	s1q1other_v2	s1q2_month_v2	s1q2_year_v2	s1q3_v2	s1q4_month_v2	s1q4_year_v2	s1q5_v2	s1q6_v2	s1q7_v2	s1q8_v2	s1q9_v2	s1q10_v2	s1q11_v2	s1q12_v2	s1q13_v2	s1q14_v2	s1q15_v2	s1q15specify_v2	s1q16_v2	s1q17_v2	s1q18_v2	s1q19_v2	s1q20_v2	sq1q20_adapted_v2___1
1	invitation_arm_1		S77_b	The Heartfile Lodhran CVD prevention project--end of project evaluation.	Pakistan	2	2	3							2			0	0	0	0	0	0	0	0																								0
2	invitation_arm_1		S95_c	Preliminary findings of the effect of a 3-year after-school physical activity intervention on fitness and body fat- the Medical College of Georgia Fitkid Project.	USA	3	2	3							2			0	0	0	0	0	0	0	0																								0
3	invitation_arm_1		S172_b	Patterns of impact resulting from a 'sit less, move more' web-based program in sedentary office employees.	Spain	2	1								0			0	0	0	0	0	0	0	0																								0
4	invitation_arm_1		S106_b	Eating for Pleasure or Profit- The effect of incentives on children's enjoyment of vegetables.	UK	2	1								0			0	0	0	0	0	0	0	0																								0
5	invitation_arm_1		S164_b	Biological and behavioural impact of an adolescent sexual health intervention in Tanzania- A community-randomized trial.	Tanzania	2	1								0			0	0	0	0	0	0	0	0																								0
6	invitation_arm_1		S23_a	Outcomes of a school-based intervention (RESCATE) to improve physical activity patterns in Mexican children aged 8-10 years.	Mexico	1	1								0			0	0	0	0	0	0	0	0																								0
6	reminder_two_arm_1															2018-05-23 00:24:26	1	0	1	0	0	0	0	0	0		2	2006	2	7	2008	0	2	1	4	0				0	0			0	0				0
7	invitation_arm_1		S136_b	A school-based randomised control trial to prevent and reduce adolescent substance use in the Czech Republic.	Czech Republic	2	2	3							2			0	0	0	0	0	0	0	0																								0
8	invitation_arm_1		S80_b	Lifestyle factors of a five-year community-intervention program- the Hartslag Limburg intervention.	The Netherlands	2	2	3							2			0	0	0	0	0	0	0	0																								0
9	invitation_arm_1		S210_b	Hair salon stylists as breast cancer prevention lay health advisors for African American and Afro-Caribbean women.	USA	2	1								0			0	0	0	0	0	0	0	0																								0
10	invitation_arm_1		S94_c	Evaluation of a multiple ecological level child obesity prevention program- Switch what you Do, View, and Chew.	USA	3	1								0			0	0	0	0	0	0	0	0																								0
11	invitation_arm_1		S33_b	Increasing active travel to	Australia	2	1								0			0	0	0	0	0	0	0	0																								0
12	invitation_arm_1		S53_b	Impact of a long-term tobacco-free policy at a comprehensive cancer center- A series of cross-sectional surveys.	Spain	2	1								0	[not completed]		0	0	0	0	0	0	0	0																								0
13	invitation_arm_1		S81_a	Maintaining nutrition in aged care residents with a train-the-trainer intervention and nutrition coordinator.	Australia	1	2	3							2			0	0	0	0	0	0	0	0																								0
14	invitation_arm_1		S50_a	Croatian smoke-free law and smoking habits among employees of healthcare facilities in Koprivnica-Kri evci County.	Croatia	1	1								0			0	0	0	0	0	0	0	0																								0
15	invitation_arm_1		S189_b	The Project Towards No Drug Abuse (TND) Dissemination Trial- Implementation fidelity and immediate outcomes.	USA	2	1								0			0	0	0	0	0	0	0	0																								0
16	invitation_arm_1		S124_a	Short term impact of cognition motivation emotional intelligence resistance skills program on drug use prevention for school students in Wuhan, China.	China	1	1								0			0	0	0	0	0	0	0	0																								0
17	invitation_arm_1		S66_a	Community-based prevention leads to an increase in condom use and a reduction in sexually transmitted infections (STIs) among men who have sex with men (MSM) and female sex workers (FSW)- the Frontiers Prevention Project (FPP) evaluation results.	India	1	1								0			0	0	0	0	0	0	0	0																								0
18	invitation_arm_1		S126_c	Immediate and short term effects of the 5th grade version of the keepin' it REAL substance use prevention intervention.	USA	3	1								0			0	0	0	0	0	0	0	0																								0
19	invitation_arm_1		S124_b	Short term impact of cognition motivation emotional intelligence resistance skills program on drug use prevention for school students in Wuhan, China.	China	2	1								0			0	0	0	0	0	0	0	0																								0
20	invitation_arm_1		S75_a	Testing an empowerment intervention to help parents make homes smoke-free- A randomized controlled trial.	Canada	1	1								0			0	0	0	0	0	0	0	0																								0
21	invitation_arm_1		S21_a	The diet of adolescents can be improved by school intervention.	Finland	1	2	3							2			0	0	0	0	0	0	0	0																								0
22	invitation_arm_1		S115_c	Munch and Move- Evaluation of a preschool healthy eating and movement skill program.	Australia	3	1								0			0	0	0	0	0	0	0	0																								0
23	invitation_arm_1		S143_b	Impact of a preventive intervention targeting childhood disruptive behavior problems on tobacco and alcohol initiation from age 10 to 13 years.	The Netherlands	2	1								0			0	0	0	0	0	0	0	0																								0
24	invitation_arm_1		S108_b	Results from a dietary intervention study in preschools "Beastly Healthy at School".	Belgium	2	1								0			0	0	0	0	0	0	0	0																								0
25	invitation_arm_1		S136_c	A school-based randomised control trial to prevent and reduce adolescent substance use in the Czech Republic.	Czech Republic	3	2	3							2			0	0	0	0	0	0	0	0																								0
26	invitation_arm_1		S35_a	A community-wide campaign to promote physical activity in middle-aged and elderly people- A cluster randomized controlled trial.	Japan	1	1								0			0	0	0	0	0	0	0	0																								0
27	invitation_arm_1		S158_b	Increasing postpartum contraception in rural India- Evaluation of a community-based behavior change communication intervention.	India	2	2	3							2			0	0	0	0	0	0	0	0																								0
28	invitation_arm_1		S58_b	Effect of a worksite-based intervention program on metabolic parameters in middle-aged male white-collar workers- A randomized controlled trial.	Japan	2	1								0			0	0	0	0	0	0	0	0																								0
29	invitation_arm_1		S184_a	A randomised controlled trial of a school-based intervention to prevent tobacco use among children and adolescents in Italy.	Italy	1	1								0			0	0	0	0	0	0	0	0																								0
30	invitation_arm_1		S150_c	Adverse effects of a social contract smoking prevention program among children in Quebec, Canada.	Canada	3	1								0			0	0	0	0	0	0	0	0																								0
31	invitation_arm_1		S69_b	Timing of serving dessert but not portion size affects young children's intake at lunchtime.	USA	2	1								0			0	0	0	0	0	0	0	0																								0
32	invitation_arm_1		S90_b	Pilot evaluation of a walking school bus program in a low-income, urban community.	USA	2	2							1	2			0	0	0	0	0	0	0	0																								0
33	invitation_arm_1		S71_a	Serving larger portions of fruits and vegetables together at dinner promotes intake of both foods among young children.	USA	1	2	3							2			0	0	0	0	0	0	0	0																								0
34	invitation_arm_1		S89_a	Promoting walking to school- Results of a quasi-experimental trial.	UK	1	2	3							2			0	0	0	0	0	0	0	0																								0
35	invitation_arm_1		S20_c	Effectiveness of a diet and physical activity promotion strategy on the prevention of obesity in Mexican school children.	Mexico	3	1								0			0	0	0	0	0	0	0	0																								0
36	invitation_arm_1		S90_a	Pilot evaluation of a walking school bus program in a low-income, urban community.	USA	1	2	4				Already completed the survey on behalf of another (S90_c in the telephone survey) Reply email: "I already completed his survey using code NWACAYKX7I believe you supplied this code originally to my co-author, Brian Johnston who forwarded your request to me. Cheers, Jay"			2			0	0	0	0	0	0	0	0																								0
37	invitation_arm_1		S20_b	Effectiveness of a diet and physical activity promotion strategy on the prevention of obesity in Mexican school children.	Mexico	2	1								0			0	0	0	0	0	0	0	0																								0
38	invitation_arm_1		S213_b	Interactive workshops to promote gender equity and family planning in rural communities of Guatemala- Results of a community randomized study.	Guatemala	2	1								0			0	0	0	0	0	0	0	0																								0
39	invitation_arm_1		S118_c	A multifaceted school-based intervention to reduce risk for type 2 diabetes in at-risk youth.	USA	3	1								0			0	0	0	0	0	0	0	0																								0
40	invitation_arm_1		S64_c	Yo puedo - a conditional cash transfer and life skills intervention to promote adolescent sexual health- Results of a randomized feasibility study in San Francisco.	USA	3	1								0			0	0	0	0	0	0	0	0																								0
41	invitation_arm_1		S223_a	Informing resource-poor populations and the delivery of entitled health and social services in rural India- A cluster randomized controlled trial.	India	1	1								0			0	0	0	0	0	0	0	0																								0
42	invitation_arm_1		S21_c	The diet of adolescents can be improved by school intervention.	Finland	3	2	3							2			0	0	0	0	0	0	0	0																								0
43	invitation_arm_1		S10_b	A school-based obesity control programme- Project Energize. Two-year outcomes.	New Zealand	2	1								0			0	0	0	0	0	0	0	0																								0
44	invitation_arm_1		S208_c	The Sacramento Neighborhood Alcohol Prevention Project- Outcomes from a community prevention trial.	USA	3	2	3							2			0	0	0	0	0	0	0	0																								0
45	invitation_arm_1		S7_c	Effect of an environmental school-based obesity prevention program on changes in body fat and body weight- A randomized trial.	USA	3	2	4				Directed us to the PI on the study Don Williamson.He has already been contacted (S7_a, ID 61) "HI, Luke, This is the first message I have received from you. That study was a long time ago! I am retired and don't have access to any of the data. I suggest you reach out to Don Williamson the study PI. I have copied him here Donna"			2			0	0	0	0	0	0	0	0																								0
46	invitation_arm_1		S212_c	Cluster Randomized Controlled Trial Evaluation of a Gender Equity and Family Planning Intervention for Married Men and Couples in Rural India.	India	3	1								0			0	0	0	0	0	0	0	0																								0
47	invitation_arm_1		S50_b	Croatian smoke-free law and smoking habits among employees of healthcare facilities in Koprivnica-Kri evci County.	Croatia	2	1								0			0	0	0	0	0	0	0	0																								0
48	invitation_arm_1		S158_a	Increasing postpartum contraception in rural India- Evaluation of a community-based behavior change communication intervention.	India	1	2	3							2			0	0	0	0	0	0	0	0																								0
49	invitation_arm_1		S35_c	A community-wide campaign to promote physical activity in middle-aged and elderly people- A cluster randomized controlled trial.	Japan	3	1								0			0	0	0	0	0	0	0	0																								0
50	invitation_arm_1		S102_a	School randomised trial on prevention of excessive weight gain by discouraging students from drinking sodas.	Brazil	1	1								0			0	0	0	0	0	0	0	0																								0
51	invitation_arm_1		S79_a	Successful overweight prevention in adolescents by increasing physical activity- A 4-year randomized controlled intervention.	France	1	1								0			0	0	0	0	0	0	0	0																								0
52	invitation_arm_1		S84_a	Effects of food fortification on nutritional and functional status in frail elderly nursing home residents at risk of malnutrition.	Germany	1	2	3							2			0	0	0	0	0	0	0	0																								0
53	invitation_arm_1		S72_a	Eating vegetables first- The use of portion size to increase vegetable intake in preschool children.	USA	1	1								0			0	0	0	0	0	0	0	0																								0
54	invitation_arm_1		S152_a	The long-term effects of a peer-led sex education programme (RIPPLE)- A cluster randomised trial in schools in England.	UK	1	1								0			0	0	0	0	0	0	0	0																								0
55	invitation_arm_1		S152_b	The long-term effects of a peer-led sex education programme (RIPPLE)- A cluster randomised trial in schools in England.	UK	2	1								0			0	0	0	0	0	0	0	0																								0
56	invitation_arm_1		S151_a	Does smoking within an individual's peer group affect intervention effectiveness. An evaluation of the Smoke-Free Class Competition among Swiss adolescents.	Switzerland	1	2	3							2			0	0	0	0	0	0	0	0																								0
57	invitation_arm_1		S64_b	Yo puedo - a conditional cash transfer and life skills intervention to promote adolescent sexual health- Results of a randomized feasibility study in San Francisco.	USA	2	1								0			0	0	0	0	0	0	0	0																								0
58	invitation_arm_1		S102_c	School randomised trial on prevention of excessive weight gain by discouraging students from drinking sodas.	Brazil	3	2	3							2			0	0	0	0	0	0	0	0																								0
59	invitation_arm_1		S105_a	Promoting physical activity in middle school girls- Trial of Activity for Adolescent Girls.	USA	1	1								0			0	0	0	0	0	0	0	0																								0
60	invitation_arm_1		S93_c	Physical Activity Across the Curriculum (PAAC)- A randomized controlled trial to promote physical activity and diminish overweight and obesity in elementary school children.	USA	3	2	3							2			0	0	0	0	0	0	0	0																								0
61	invitation_arm_1		S7_a	Effect of an environmental school-based obesity prevention program on changes in body fat and body weight- A randomized trial.	USA	1	1								0			0	0	0	0	0	0	0	0																								0
[truncated: 147 more columns]
