# Supplementary material for: “He who pays the piper calls the tune”: Researcher experiences of funder suppression of health behaviour intervention trial findings
Source: PLoS One. 2021 Aug 18;16(8):e0255704. doi: 10.1371/journal.pone.0255704 (PMC8372890; doi:10.1371/journal.pone.0255704)
Supplement: S4 File — (XLSX) [file pone.0255704.s005.xlsx]

## Sheet: Telephone survey
record_id	redcap_event_name	redcap_repeat_instrument	redcap_repeat_instance	redcap_survey_identifier	study_id	trial_name	country	time_zone_now	time_diff_now	call_window	author_number	active	survey_other_author	send_survey_invite	invite_sent_date	cati_logsheet	date_cati_log	cati_person	reason_nonactive	date_noncontact	date_withdrew_t	reason_withdrawal	reminder_sent	reminder1_date	external_sources	participants_complete	invitation_timestamp	invitation_complete	date_time_of_call	cati_interviewer	outcome_of_call_1	call_1_other_details	am_status	rt_status	et_status	dt_status	ot_status	op_status	ul_status	cati_intro_q1	wn_status	cati_intro_other	cati_intro_q2	cati_info_nolongerworks	cati_info_q3	cati_info_q3_resend	cati_info_q3_resend2	cati_info_q3_resend3	cati_info_q3_resend4
1	invitation_arm_1				S96_b	Prevention of overweight in preschool children: Results of kindergarten-based interventions.	USA	UTC-04:00	14 hours behind	NSW time: 11PM (eg Monday evening) Their time: 9AM (Monday morning) *** NSW time: 7AM-9AM (Monday morning) Their time 5PM-7PM (Sunday evening)	2	2		1	2018-09-03			1	6							2		0
1	invitation_arm_1	cati_introduction_questions	1																										2018-09-13 07:53:00	1	1									1					1
2	invitation_arm_1				S109_a	Nutrition and physical activity randomized control trial in child care centers improves knowledge, policies, and children's body mass index.	USA	UTC-07:00	17 hours behind	NSW time: 7AM-12PM (Monday morning) Their time 2PM-7PM (Sunday evening)	1	2	1	1	2018-05-21			8	5				1	2018-06-11		2		0
2	invitation_arm_1	cati_introduction_questions	1																										2018-07-03 01:19:00	8	2		1
2	invitation_arm_1	cati_introduction_questions	2																										2018-08-22 09:43:00	8	2		1
2	invitation_arm_1	cati_introduction_questions	3																										2018-08-28 09:33:00	8	2		1
2	invitation_arm_1	cati_introduction_questions	4																										2018-09-08 00:31:00	8	2		1
3	invitation_arm_1				S111_b	Nutrition and physical activity self-assessment for child care (NAP SACC): Results from a pilot intervention.	USA	UTC-04:00	14 hours behind	NSW time: 11PM (eg Monday evening) Their time: 9AM (Monday morning) *** NSW time: 7AM-9AM (Monday morning) Their time 5PM-7PM (Sunday evening)	2	2		1	2018-09-10			1	6							2		0
3	invitation_arm_1	cati_introduction_questions	1																										2018-09-18 05:54:00	1	1									1					1
4	invitation_arm_1				S166_c	Impact and process evaluation of integrated community and clinic-based HIV-1 control: A cluster-randomised trial in eastern Zimbabwe.	UK	UTC+01:00	9 hours behind	NSW time: 6PM-9PM (eg Monday evening) Their time: 9AM-12PM (Monday morning)	3	2	1						5							2		0
5	invitation_arm_1				S123_b	Delivering prevention for alcohol and cannabis using the Internet: A cluster randomised controlled trial.	Australia	UTC+10:00	Same time - NSW & ACT	NSW time: 9AM-7PM (eg Monday day) Their time: 9AM-7PM (Monday day)	2	2		1	2018-07-03			1	2		2018-07-17	Retired and travelling				2		0
5	invitation_arm_1	cati_introduction_questions	1																										2018-07-17 10:19:00	1	2		1
5	invitation_arm_1	cati_introduction_questions	2																										2018-07-17 12:32:00	1	1									1					2	2
6	invitation_arm_1				S58_c	Effect of a worksite-based intervention program on metabolic parameters in middle-aged male white-collar workers: A randomized controlled trial.	Japan	UTC+09:00	1 hour behind	NSW time: 10AM-9PM (eg Monday day) Their time: 9AM-6PM (Monday day)	3	2		1	2018-07-31			1	6							2		0
6	invitation_arm_1	cati_introduction_questions	1																										2018-08-06 19:51:00	1	6
6	invitation_arm_1	cati_introduction_questions	2																										2018-08-13 16:49:00	1	2		1
6	invitation_arm_1	cati_introduction_questions	3																										2018-08-27 17:33:00	1	1									7
7	invitation_arm_1				S18_c	Results of a multi-level intervention to prevent and control childhood obesity among Latino children: the Aventuras Para Ninos Study.	USA	UTC?07:00	17 hours behind	NSW time: 7AM-12PM (Monday morning) Their time 2PM-7PM (Sunday evening)	3	1		1	2018-11-13								1	2018-12-11		0		0
7	invitation_arm_1	cati_introduction_questions	1																										2018-11-30 07:51:00	3	2		1
7	invitation_arm_1	cati_introduction_questions	2																										2018-12-11 07:39:00	3	2		1
7	invitation_arm_1	cati_introduction_questions	3																										2018-12-18 09:33:00	1	2		1
7	invitation_arm_1	cati_introduction_questions	4																										2018-12-19 09:08:00	1	2		1
8	invitation_arm_1				S98_b	Effect of physical activity intervention on body composition in young children: Influence of body mass index status and gender.	France	UTC+02:00	8 hours behind	NSW time: 5PM-9PM (eg Monday evening) Their time: 9AM-1PM (Monday morning)	2	1		1	2018-07-09			8					1	2018-08-06		0		0
8	invitation_arm_1	cati_introduction_questions	1																										2018-07-10 20:53:00	8	5					1
8	invitation_arm_1	cati_introduction_questions	2																										2018-07-16 20:22:00	8	2		1
8	invitation_arm_1	cati_introduction_questions	3																										2018-07-18 21:32:00	8	2		1
8	invitation_arm_1	cati_introduction_questions	4																										2018-07-19 19:00:00	8	2		1
8	invitation_arm_1	cati_introduction_questions	5																										2018-07-23 21:58:00	8	2		1
8	invitation_arm_1	cati_introduction_questions	6																										2018-08-06 19:30:00	8	2		1
8	invitation_arm_1	cati_introduction_questions	7																										2018-08-29 20:25:00	8	3			1
8	invitation_arm_1	cati_introduction_questions	8																										2018-09-07 23:47:00	8	3			1
8	invitation_arm_1	cati_introduction_questions	9																										2018-09-13 21:47:00	8	8								1
9	invitation_arm_1				S155_a	Delivering Prevention Interventions to People Living with HIV in Clinical Care Settings: Results of a Cluster Randomized Trial in Kenya, Namibia, and Tanzania.	USA	UTC?04:00	14 hours behind	NSW time: 11PM (eg Monday evening) Their time: 9AM (Monday morning) *** NSW time: 7AM-9AM (Monday morning) Their time 5PM-7PM (Sunday evening)	1	2	1	1	2018-05-21			1	5				1	2018-06-04		2		0
9	invitation_arm_1	cati_introduction_questions	1																										2018-08-30 06:17:00	1	2		1
9	invitation_arm_1	cati_introduction_questions	2																										2018-09-07 07:03:00	1	1									1					1
9	invitation_arm_1	cati_introduction_questions	3																										2018-09-07 09:29:00	1	1									1					1
9	invitation_arm_1	cati_introduction_questions	4																										2018-10-23 08:49:00	1	2		1
9	invitation_arm_1	cati_introduction_questions	5																										2018-10-25 10:06:00	1	2		1
9	invitation_arm_1	cati_introduction_questions	6																										2018-11-09 08:53:00	1	2		1
10	invitation_arm_1				S160_a	Effect of a cash transfer programme for schooling on prevalence of HIV and herpes simplex type 2 in Malawi: A cluster randomised trial.	USA	UTC?04:00	14 hours behind	NSW time: 11PM (eg Monday evening) Their time: 9AM (Monday morning) *** NSW time: 7AM-9AM (Monday morning) Their time 5PM-7PM (Sunday evening)	1	2		1	2018-05-14			1	6				1	2018-06-04		2		0
10	invitation_arm_1	cati_introduction_questions	1																										2018-08-30 06:20:00	1	2		1
10	invitation_arm_1	cati_introduction_questions	2																										2018-09-07 07:15:00	1	2		1
10	invitation_arm_1	cati_introduction_questions	3																										2018-09-08 07:34:00	1	2		1
10	invitation_arm_1	cati_introduction_questions	4																										2018-09-12 08:34:00	1	2		1
10	invitation_arm_1	cati_introduction_questions	5																										2018-09-19 08:06:00	1	2		1
10	invitation_arm_1	cati_introduction_questions	6																										2018-09-20 07:17:00	1	2		1
10	invitation_arm_1	cati_introduction_questions	7																										2018-09-22 08:18:00	1	2		1
10	invitation_arm_1	cati_introduction_questions	8																										2018-10-09 08:34:00	1	2		1
10	invitation_arm_1	cati_introduction_questions	9																										2018-10-25 06:09:00	1	1									3			1
10	invitation_arm_1	cati_introduction_questions	10																										2018-11-07 08:34:00	1	2		1
11	invitation_arm_1				S33_c	Increasing active travel to school: Are we on the right track? A cluster randomised controlled trial from Sydney, Australia.	Australia	UTC+10:00	Same time - NSW & ACT	NSW time: 9AM-7PM (eg Monday day) Their time: 9AM-7PM (Monday day)	3	2							3							2		0
12	invitation_arm_1				S101_b	Outcomes of a group-randomized trial to prevent excess weight gain, reduce screen behaviours and promote physical activity in 10-year-old children: Switch-play.	Australia	UTC+10:00	Same time - VIC & TAS	NSW time: 9AM-7PM (eg Monday day) Their time: 9AM-7PM (Monday day)	2	2	1	1	2018-07-03				5							2		0
13	invitation_arm_1				S117_c	Nutrition and physical activity in child care: Results from an environmental intervention.	USA	UTC?04:00	14 hours behind	NSW time: 11PM (eg Monday evening) Their time: 9AM (Monday morning) *** NSW time: 7AM-9AM (Monday morning) Their time 5PM-7PM (Sunday evening)	3	2	1	1	2018-11-13			1	5							2		0
13	invitation_arm_1	cati_introduction_questions	1																										2018-11-15 07:37:00	1	2		1
13	invitation_arm_1	cati_introduction_questions	2																										2018-11-20 10:21:00	1	2		1
13	invitation_arm_1	cati_introduction_questions	3																										2018-11-28 09:50:00	1	2		1
14	invitation_arm_1				S81_c	Maintaining nutrition in aged care residents with a train-the-trainer intervention and nutrition coordinator.	Australia	UTC+08:00	2 hours behind - WA	NSW time: 11AM-9PM (eg Monday day) Their time: 9AM-5PM (Monday day)	3	1		1	2018-07-16			1					1	2018-08-13		0		0
14	invitation_arm_1	cati_introduction_questions	1																										2018-07-17 11:40:00	1	2		1
14	invitation_arm_1	cati_introduction_questions	2																										2018-07-18 16:28:00	1	1									1					1	2
14	invitation_arm_1	cati_introduction_questions	3																										2018-07-24 16:28:00	1	1									3					1
14	invitation_arm_1	cati_introduction_questions	4																										2018-08-13 15:19:00	1	1									3			1
14	invitation_arm_1	cati_introduction_questions	5																										2018-08-27 16:17:00	1	1									1					1
14	invitation_arm_1	cati_introduction_questions	6																										2018-10-03 12:14:00	1	1									3			1
14	invitation_arm_1	cati_introduction_questions	7																										2018-12-12 11:05:00	1	2		1
14	invitation_arm_1	cati_introduction_questions	8																										2018-12-18 11:11:00	1	2		1
15	invitation_arm_1				S154_c	It's Your Game, Keep It Real: Delaying sexual behavior with an effective middle school program.	USA	UTC?05:00	15 hours behind	NSW time: 7AM-10AM (Monday morning) Their time 4PM-7PM (Sunday evening)	3	1		1	2018-11-13								1	2018-12-11		0		0
15	invitation_arm_1	cati_introduction_questions	1																										2018-11-14 08:14:00	1	2		1
15	invitation_arm_1	cati_introduction_questions	2																										2018-11-15 07:31:00	1	1									3			1
15	invitation_arm_1	cati_introduction_questions	3																										2018-11-20 10:19:00	1	2		1
15	invitation_arm_1	cati_introduction_questions	4																										2018-11-21 09:54:00	1	2		1
15	invitation_arm_1	cati_introduction_questions	5																										2018-11-28 08:14:00	1	2		1
15	invitation_arm_1	cati_introduction_questions	6																										2018-12-07 09:11:00	1	2		1
15	invitation_arm_1	cati_introduction_questions	7																										2018-12-12 09:20:00	1	2		1
15	invitation_arm_1	cati_introduction_questions	8																										2018-12-14 10:18:00	1	2		1
15	invitation_arm_1	cati_introduction_questions	9																										2018-12-19 10:15:00	1	2		1
16	invitation_arm_1				S131_a	Use of a social and character development program to prevent substance use, violent behaviors and sexual activity among elementary school students in Hawaii.	USA	UTC-04:00	14 hours behind	NSW time: 11PM (eg Monday evening) Their time: 9AM (Monday morning) *** NSW time: 7AM-9AM (Monday morning) Their time 5PM-7PM (Sunday evening)	1	2		1	2018-05-14			1	2				1	2018-06-04		2		0
16	invitation_arm_1	cati_introduction_questions	1																										2018-07-03 07:11:00	5	2		1
16	invitation_arm_1	cati_introduction_questions	2																										2018-08-30 06:27:00	1	2		1
16	invitation_arm_1	cati_introduction_questions	3																										2018-09-07 07:17:00	1	2		1
16	invitation_arm_1	cati_introduction_questions	4																										2018-09-08 07:36:00	1	2		1
16	invitation_arm_1	cati_introduction_questions	5																										2018-09-13 06:15:00	1	2		1
16	invitation_arm_1	cati_introduction_questions	6																										2018-09-18 08:31:00	1	2		1
16	invitation_arm_1	cati_introduction_questions	7																										2018-09-22 06:39:00	1	2		1
16	invitation_arm_1	cati_introduction_questions	8																										2018-09-25 07:22:00	1	2		1
16	invitation_arm_1	cati_introduction_questions	9																										2018-09-27 07:43:00	1	2		1
16	invitation_arm_1	cati_introduction_questions	10																										2018-10-02 07:53:00	1	2		1
17	invitation_arm_1				S110_a	An implementation intervention to encourage healthy eating in centre-based child-care services: Impact of the Good for Kids Good for Life programme.	Australia	UTC+10:00	Same time - VIC & TAS	NSW time: 9AM-7PM (eg Monday day) Their time: 9AM-7PM (Monday day)	1	2	1	1	2018-05-07			3	5							2		0
17	invitation_arm_1	cati_introduction_questions	1																										2018-07-06 16:08:00	3	2		1
17	invitation_arm_1	cati_introduction_questions	2																										2018-07-24 11:47:00	3	2		1
18	invitation_arm_1				S202_b	The National Evaluation of Sure Start (NESS) Team: The impact of Sure Start Local Programmes on five year olds and their families.	USA	UTC-07:00	17 hours behind	NSW time: 7AM-12PM (Monday morning) Their time 2PM-7PM (Sunday evening)	2	2		1	2018-09-24			1	6							2		0
18	invitation_arm_1	cati_introduction_questions	1																										2018-10-03 09:22:00	1	1									1					1
18	invitation_arm_1	cati_introduction_questions	2																										2018-10-10 09:44:00	1	1									1					1
18	invitation_arm_1	cati_introduction_questions	3																										2018-10-11 10:03:00	1	2		1
18	invitation_arm_1	cati_introduction_questions	4																										2018-10-11 10:58:00	1	1									1					1
19	invitation_arm_1				S117_b	Nutrition and physical activity in child care: Results from an environmental intervention.	USA	UTC-04:00	14 hours behind	NSW time: 11PM (eg Monday evening) Their time: 9AM (Monday morning) *** NSW time: 7AM-9AM (Monday morning) Their time 5PM-7PM (Sunday evening)	2	2	1	1	2018-09-03			1	5				1			2		0
19	invitation_arm_1	cati_introduction_questions	1																										2018-11-06 08:27:00	1
19	invitation_arm_1	cati_introduction_questions	2																										2018-11-08 09:27:00	1	2		1
19	invitation_arm_1	cati_introduction_questions	3																										2018-11-08 09:57:00	1	2		1
20	invitation_arm_1				S92_b	Effects of a multilevel dietary intervention in religious organizations.	USA	UTC-07:00	17 hours behind	NSW time: 7AM-12PM (Monday morning) Their time 2PM-7PM (Sunday evening)	2	2	1	1	2018-10-01			1	5							2		0
20	invitation_arm_1	cati_introduction_questions	1																										2018-09-25 08:08:00	1	2		1
20	invitation_arm_1	cati_introduction_questions	2																										2018-09-26 08:24:00	1	2		1
20	invitation_arm_1	cati_introduction_questions	3																										2018-09-27 09:15:00	1	2		1
20	invitation_arm_1	cati_introduction_questions	4																										2018-10-03 11:48:00	1	2		1
20	invitation_arm_1	cati_introduction_questions	5																										2018-10-06 09:49:00	1	2		1
20	invitation_arm_1	cati_introduction_questions	6																										2018-10-09 10:28:00	1	2		1
20	invitation_arm_1	cati_introduction_questions	7																										2018-10-11 09:45:00	1	2		1
20	invitation_arm_1	cati_introduction_questions	8																										2018-10-20 10:00:00	1	2		1
20	invitation_arm_1	cati_introduction_questions	9																										2018-10-23 10:50:00	1	2		1
20	invitation_arm_1	cati_introduction_questions	10																										2018-10-25 10:30:00	1	1									1					1
20	invitation_arm_1	cati_introduction_questions	11																										2018-10-31 09:54:00	1	2		1
21	invitation_arm_1				S218_a	Rationale, design, methodology and sample characteristics for the family partners for health study: A cluster randomized controlled study.	USA	UTC-04:00	14 hours behind	NSW time: 11PM (eg Monday evening) Their time: 9AM (Monday morning) *** NSW time: 7AM-9AM (Monday morning) Their time 5PM-7PM (Sunday evening)	1	2		1	2018-05-14			1	6				1	2018-06-04		2		0
21	invitation_arm_1	cati_introduction_questions	1																										2018-08-30 06:30:00	1	2		1
21	invitation_arm_1	cati_introduction_questions	2																										2018-09-07 07:20:00	1	2		1
21	invitation_arm_1	cati_introduction_questions	3																										2018-09-08 07:37:00	1	2		1
21	invitation_arm_1	cati_introduction_questions	4																										2018-09-13 06:17:00	1	2		1
21	invitation_arm_1	cati_introduction_questions	5																										2018-09-22 07:44:00	1	2		1
21	invitation_arm_1	cati_introduction_questions	6																										2018-09-27 08:39:00	1	2		1
21	invitation_arm_1	cati_introduction_questions	7																										2018-10-02 08:39:00	1	2		1
21	invitation_arm_1	cati_introduction_questions	8																										2018-10-09 07:57:00	1	2		1
21	invitation_arm_1	cati_introduction_questions	9																										2018-10-20 08:08:00	1	2		1
21	invitation_arm_1	cati_introduction_questions	10																										2018-10-25 05:42:00	1	2		1
21	invitation_arm_1	cati_introduction_questions	11																										2018-10-26 08:38:00	1	2		1
21	invitation_arm_1	cati_introduction_questions	12																										2018-11-07 10:36:00	1	2		1
21	invitation_arm_1	cati_introduction_questions	13																										2018-11-09 09:26:00	1	2		1
22	invitation_arm_1				S66_c	Community-based prevention leads to an increase in condom use and a reduction in sexually transmitted infections (STIs) among men who have sex with men (MSM) and female sex workers (FSW): the Frontiers Prevention Project (FPP) evaluation results.	USA	UTC?07:00	17 hours behind	NSW time: 7AM-12PM (Monday morning) Their time 2PM-7PM (Sunday evening)	3	1		1	2018-11-13											2		0
22	invitation_arm_1	cati_introduction_questions	1																										2018-11-30 07:55:00	3	1									1					1
23	invitation_arm_1				S85_b	The Impact on tobacco use of branded youth anti-tobacco activities and family communications about tobacco.	USA	UTC-07:00	17 hours behind	NSW time: 7AM-12PM (Monday morning) Their time 2PM-7PM (Sunday evening)	2	1		1	2018-09-24			1					1	2018-10-22		2		0
23	invitation_arm_1	cati_introduction_questions	1																										2018-10-03 09:37:00	1	1									3			1
23	invitation_arm_1	cati_introduction_questions	2																										2018-10-06 08:18:00	1	1									3			1
23	invitation_arm_1	cati_introduction_questions	3																										2018-10-09 09:03:00	1	1									1					1
23	invitation_arm_1	cati_introduction_questions	4																										2018-10-20 09:49:00	1	2		1
23	invitation_arm_1	cati_introduction_questions	5																										2018-10-23 10:53:00	1	2		1
23	invitation_arm_1	cati_introduction_questions	6																										2018-10-25 11:24:00	1	2		1
23	invitation_arm_1	cati_introduction_questions	7																										2018-11-06 09:00:00	1	1									3			1
24	invitation_arm_1				S168_a	Evaluation of a prevention intervention to reduce HIV risk among Angola soldiers.	USA	UTC-07:00	17 hours behind	NSW time: 7AM-12PM (Monday morning) Their time 2PM-7PM (Sunday evening)	1	1		1	2018-05-21								1	2018-06-11		0		0
24	invitation_arm_1	cati_introduction_questions	1																										2018-08-22 09:00:00	8	1									4
24	invitation_arm_1	cati_introduction_questions	2																										2018-11-14 10:21:00	1	2		1
24	invitation_arm_1	cati_introduction_questions	3																										2018-11-15 10:00:00	1	2		1
24	invitation_arm_1	cati_introduction_questions	4																										2018-11-20 10:41:00	1	2		1
24	invitation_arm_1	cati_introduction_questions	5																										2018-11-21 09:01:00	1	1									3			1
24	invitation_arm_1	cati_introduction_questions	6																										2018-11-28 10:06:00	1	2		1
24	invitation_arm_1	cati_introduction_questions	7																										2018-11-29 09:56:00	1	2		1
24	invitation_arm_1	cati_introduction_questions	8																										2018-12-01 08:32:00	1	2		1
24	invitation_arm_1	cati_introduction_questions	9																										2018-12-05 10:21:00	1	2		1
24	invitation_arm_1	cati_introduction_questions	10																										2018-12-06 09:47:00	1	2		1
24	invitation_arm_1	cati_introduction_questions	11																										2018-12-07 08:17:00	1	2		1
24	invitation_arm_1	cati_introduction_questions	12																										2018-12-12 07:19:00	1	2		1
24	invitation_arm_1	cati_introduction_questions	13																										2018-12-14 09:18:00	1	2		1
25	invitation_arm_1				S41_a	Prison tobacco control policies and deaths from smoking in United States prisons: Population based retrospective analysis.	USA	UTC-06:00	16 hours behind	NSW time: 7AM-11AM (Monday morning) Their time 3PM-7PM (Sunday evening)	1	2		1	2018-05-21			3	6				1	2018-06-11		2		0
25	invitation_arm_1	cati_introduction_questions	1																										2018-08-29 07:26:00	3	2		1
25	invitation_arm_1	cati_introduction_questions	2																										2018-09-06 07:08:00	3	1									3			1
26	invitation_arm_1				S68_b	Plate size and children	USA	UTC-04:00	14 hours behind	NSW time: 11PM (eg Monday evening) Their time: 9AM (Monday morning) *** NSW time: 7AM-9AM (Monday morning) Their time 5PM-7PM (Sunday evening)	2	2	1	1	2018-09-03			1	5				1	2018-10-01		2		0
26	invitation_arm_1	cati_introduction_questions	1																										2018-09-13 08:17:00	1	3			1
26	invitation_arm_1	cati_introduction_questions	2																										2018-09-18 05:49:00	1	1									3			1
26	invitation_arm_1	cati_introduction_questions	3																										2018-09-20 08:59:00	1	3			1
26	invitation_arm_1	cati_introduction_questions	4																										2018-09-22 08:59:00	1	3			1
26	invitation_arm_1	cati_introduction_questions	5																										2018-10-09 08:45:00	1	3			1
26	invitation_arm_1	cati_introduction_questions	6																										2018-10-25 06:32:00	1	2		1
26	invitation_arm_1	cati_introduction_questions	7																										2018-10-31 08:25:00	1	3			1
26	invitation_arm_1	cati_introduction_questions	8																										2018-11-07 10:14:00	1	2		1
26	invitation_arm_1	cati_introduction_questions	9																										2018-11-13 09:15:00	1	6	13/11 9.23 Emailed Maria
26	invitation_arm_1	cati_introduction_questions	10																										2018-11-20 08:58:00	1	3			1
27	invitation_arm_1				S15_b	Effects of a 20-month cluster randomised controlled school-based intervention trial on BMI of school-aged boys and girls: the HEIA study.	Norway	UTC+02:00	8 hours behind	NSW time: 5PM-9PM (eg Monday evening) Their time: 9AM-1PM (Monday morning)	2	2		1	2018-07-09			8	2		2018-07-16					2		0
27	invitation_arm_1	cati_introduction_questions	1																										2018-07-10 20:59:00	8	3
27	invitation_arm_1	cati_introduction_questions	2																										2018-07-11 21:30:00	8	3			1
27	invitation_arm_1	cati_introduction_questions	3																										2018-07-12 20:38:00	8	3			1
27	invitation_arm_1	cati_introduction_questions	4																										2018-07-13 20:58:00	8	2		1
27	invitation_arm_1	cati_introduction_questions	5																										2018-07-16 20:18:00	8	1									1					1
28	invitation_arm_1				S184_c	A randomised controlled trial of a school-based intervention to prevent tobacco use among children and adolescents in Italy.	Italy	UTC+02:00	8 hours behind	NSW time: 5PM-9PM (eg Monday evening) Their time: 9AM-1PM (Monday morning)	3	2		1	2018-07-31				3							2		0
29	invitation_arm_1				S22_b	Effectiveness of a primary school-based intervention to reduce overweight.	The Netherlands	UTC+02:00	8 hours behind	NSW time: 5PM-9PM (eg Monday evening) Their time: 9AM-1PM (Monday morning)	2	2		1	2018-07-09				3							2		0
30	invitation_arm_1				S170_b	Effectiveness of a worksite social & physical environment intervention on need for recovery, physical activity and relaxation: Results of a randomized controlled trial.	The Netherlands	UTC+02:00	8 hours behind	NSW time: 5PM-9PM (eg Monday evening) Their time: 9AM-1PM (Monday morning)	2	1		1	2018-07-09			8					1	2018-08-06		0		0
30	invitation_arm_1	cati_introduction_questions	1																										2018-07-10 21:01:00	8	1									1
30	invitation_arm_1	cati_introduction_questions	2																										2018-07-13 18:04:00	8	3			1
30	invitation_arm_1	cati_introduction_questions	3																										2018-07-16 20:25:00	8	6
30	invitation_arm_1	cati_introduction_questions	4																										2018-07-18 21:25:00	8	6
30	invitation_arm_1	cati_introduction_questions	5																										2018-07-19 19:03:00	8	5					1
30	invitation_arm_1	cati_introduction_questions	6																										2018-07-23 21:38:00	8	6
30	invitation_arm_1	cati_introduction_questions	7																										2018-07-25 18:23:00	8	6	Alternate number
30	invitation_arm_1	cati_introduction_questions	8																										2018-08-02 20:17:00	8	3			1
30	invitation_arm_1	cati_introduction_questions	9																										2018-08-03 20:19:00	8	3			1
30	invitation_arm_1	cati_introduction_questions	10																										2018-08-06 19:15:00	8	7							1
31	invitation_arm_1				S177_b	Randomized trials on Consider This, a tailored, internet-delivered smoking prevention program for adolescents.	Australia	UTC+10:00	Same time - VIC & TAS	NSW time: 9AM-7PM (eg Monday day) Their time: 9AM-7PM (Monday day)	2	2		1	2018-07-03				4							2		0
32	invitation_arm_1				S37_b	Measures of exposure to the Well London Phase-1 intervention and their association with health well-being and social outcomes.	England	UTC+01:00	9 hours behind	NSW time: 6PM-9PM (eg Monday evening) Their time: 9AM-12PM (Monday morning)	2	2		1	2018-05-28			3	2				1	2018-06-19		2		0
32	invitation_arm_1	cati_introduction_questions	1																										2018-07-06 19:30:00	3	1									6
33	invitation_arm_1				S92_a	Effects of a multilevel dietary intervention in religious organizations.	USA	UTC-07:00	17 hours behind	NSW time: 7AM-12PM (Monday morning) Their time 2PM-7PM (Sunday evening)	1	1		1	2018-10-02											2		0
33	invitation_arm_1	cati_introduction_questions	1																										2018-07-03 00:39:00	8	2		1
33	invitation_arm_1	cati_introduction_questions	2																										2018-08-22 09:44:00	8	2		1
33	invitation_arm_1	cati_introduction_questions	3																										2018-08-28 09:35:00	8	2		1
33	invitation_arm_1	cati_introduction_questions	4																										2018-09-08 00:30:00	8	2		1
33	invitation_arm_1	cati_introduction_questions	5																										2018-11-14 10:19:00	1	2		1
33	invitation_arm_1	cati_introduction_questions	6																										2018-11-15 09:59:00	1	2		1
33	invitation_arm_1	cati_introduction_questions	7																										2018-11-20 10:38:00	1	2		1
33	invitation_arm_1	cati_introduction_questions	8																										2018-11-21 08:57:00	1	2		1
33	invitation_arm_1	cati_introduction_questions	9																										2018-11-21 10:12:00	1	2		1
33	invitation_arm_1	cati_introduction_questions	10																										2018-11-28 10:03:00	1	2		1
33	invitation_arm_1	cati_introduction_questions	11																										2018-11-29 09:58:00	1	2		1
33	invitation_arm_1	cati_introduction_questions	12																										2018-12-01 08:17:00	1	1									1					1
34	invitation_arm_1				S211_c	Evaluation of a school-based sex education programme delivered to Grade Nine students in Canada.	Canada	UTC?04:00	14 hours behind	NSW time: 11PM (eg Monday evening) Their time: 9AM (Monday morning) *** NSW time: 7AM-9AM (Monday morning) Their time 5PM-7PM (Sunday evening)	3	1														0		0
35	invitation_arm_1				S168_c	Evaluation of a prevention intervention to reduce HIV risk among Angola soldiers.	USA	UTC?07:00	17 hours behind	NSW time: 7AM-12PM (Monday morning) Their time 2PM-7PM (Sunday evening)	3	1		1	2018-11-13								1	2018-12-11		0		0
35	invitation_arm_1	cati_introduction_questions	1																										2018-11-30 08:05:00	3	2		1
35	invitation_arm_1	cati_introduction_questions	2																										2018-12-11 07:43:00	3	2		1
35	invitation_arm_1	cati_introduction_questions	3																										2018-12-18 09:49:00	1	2		1
35	invitation_arm_1	cati_introduction_questions	4																										2018-12-19 09:14:00	1	2		1
36	invitation_arm_1				S138_c	The BRAVE (Building Resiliency and Vocational Excellence) Program: Evaluation findings for a career-oriented substance abuse and violence preventive intervention.	USA	UTC?04:00	14 hours behind	NSW time: 11PM (eg Monday evening) Their time: 9AM (Monday morning) *** NSW time: 7AM-9AM (Monday morning) Their time 5PM-7PM (Sunday evening)	3	1		1	2018-11-13								1	2018-12-11		0		0
36	invitation_arm_1	cati_introduction_questions	1																										2018-11-15 06:29:00	1	2		1
36	invitation_arm_1	cati_introduction_questions	2																										2018-11-20 09:50:00	1	2		1
36	invitation_arm_1	cati_introduction_questions	3																										2018-11-28 08:55:00	1	2		1
36	invitation_arm_1	cati_introduction_questions	4																										2018-12-07 08:50:00	1	2		1
36	invitation_arm_1	cati_introduction_questions	5																										2018-12-12 08:26:00	1	2		1
36	invitation_arm_1	cati_introduction_questions	6																										2018-12-14 09:57:00	1	2		1
36	invitation_arm_1	cati_introduction_questions	7																										2018-12-18 10:54:00	1	2		1
36	invitation_arm_1	cati_introduction_questions	8																										2018-12-19 09:53:00	1	2		1
37	invitation_arm_1				S19_a	Overweight prevention implemented by primary school teachers: A randomised controlled trial.	Germany	UTC+02:00	8 hours behind	NSW time: 5PM-9PM (eg Monday evening) Their time: 9AM-1PM (Monday morning)	1	1		1	2018-05-07								1	2018-05-29		2		0
37	reminder_arm_1
37	invitation_arm_1	cati_introduction_questions	1																										2018-05-22 22:00:00	1	1	Number not in Service 9.17 ML 22/5 10pm CB								1					2	1		2
37	invitation_arm_1	cati_introduction_questions	2																										2018-05-29 20:57:00	1	3			1
37	invitation_arm_1	cati_introduction_questions	3																										2018-06-04 19:30:00	1	3			1
37	invitation_arm_1	cati_introduction_questions	4																										2018-06-07 21:59:00	1	3			1
37	invitation_arm_1	cati_introduction_questions	5																										2018-06-12 19:26:00	1	1									1					1
38	invitation_arm_1				S139_b	Effects of a universal classroom behavior management program in first and second grades on young adult behavioral, psychiatric, and social outcomes.	USA	UTC-05:00	15 hours behind	NSW time: 7AM-10AM (Monday morning) Their time 4PM-7PM (Sunday evening)	2	2		1	2018-09-10			3	6				1	2018-10-08		2		0
38	invitation_arm_1	cati_introduction_questions	1																										2018-10-19 05:41:00	3	2		1
38	invitation_arm_1	cati_introduction_questions	2																										2018-09-21 06:39:00	3	1									3			1
38	invitation_arm_1	cati_introduction_questions	3																										2018-10-26 07:21:00	3	1									3			1
39	invitation_arm_1				S210_c	Hair salon stylists as breast cancer prevention lay health advisors for African American and Afro-Caribbean women.	USA	UTC?04:00	14 hours behind	NSW time: 11PM (eg Monday evening) Their time: 9AM (Monday morning) *** NSW time: 7AM-9AM (Monday morning) Their time 5PM-7PM (Sunday evening)	3	2							6							2		0
40	invitation_arm_1				S107_c	High 5 for Kids: The impact of a home visiting program on fruit and vegetable intake of parents and their preschool children.	USA	UTC?05:00	15 hours behind	NSW time: 7AM-10AM (Monday morning) Their time 4PM-7PM (Sunday evening)	3	2		1	2018-11-13				2			Author did not feel like they were sufficiently involved in the study to answer our survey. Marked in active. Marked complete. "Luke, I played a very small role on this project so would not be the right person to interview. Ross"				2		0
41	invitation_arm_1				S22_c	Effectiveness of a primary school-based intervention to reduce overweight.	The Netherlands	UTC+02:00	8 hours behind	NSW time: 5PM-9PM (eg Monday evening) Their time: 9AM-1PM (Monday morning)	3	2	1	1	2018-10-02			8	5							2		0
41	invitation_arm_1	cati_introduction_questions	1																										2018-08-02 19:05:00	8	1									4
41	invitation_arm_1	cati_introduction_questions	2																										2018-08-20 18:52:00	8	1									3			1
41	invitation_arm_1	cati_introduction_questions	3																										2018-10-03 18:40:00	8	1									3
42	invitation_arm_1				S177_a	Randomized trials on consider this, a tailored, internet-delivered smoking prevention program for adolescents.	USA	UTC-06:00	16 hours behind	NSW time: 7AM-11AM (Monday morning) Their time 3PM-7PM (Sunday evening)	1	1		1	2018-05-21								1	2018-06-11		2		0
42	invitation_arm_1	cati_introduction_questions	1																										2018-10-27 07:07:00	3	1									3			1
42	invitation_arm_1	cati_introduction_questions	2																										2018-08-30 07:29:00	3	1									3			1
42	invitation_arm_1	cati_introduction_questions	3																										2018-11-30 08:10:00	3	1									3			1
43	invitation_arm_1				S36_c	Effectiveness of community-based comprehensive healthy lifestyle promotion on cardiovascular disease risk factors in a rural Vietnamese population: A quasi-experimental study.	Sweden	UTC+02:00	8 hours behind	NSW time: 5PM-9PM (eg Monday evening) Their time: 9AM-1PM (Monday morning)	3	2		1	2018-07-31			8	6							2		0
44	invitation_arm_1				S167_a	Collaborative HIV/STD Prevention Trial Group: Results of the NIMH collaborative HIV/sexually transmitted disease prevention trial of a community popular opinion leader intervention.	Peru	UTC-05:00	15 hours behind	NSW time: 7AM-10AM (Monday morning) Their time 4PM-7PM (Sunday evening)	1	2	1	1	2018-05-14				5				1	2018-06-04		2		0
44	invitation_arm_1	cati_introduction_questions	1																										2018-08-09 09:31:00	8	2		1
45	invitation_arm_1				S6_c	A cluster-randomised controlled trial of a school-based fruit and vegetable intervention: Project Tomato.	UK	UTC+01:00	9 hours behind	NSW time: 6PM-9PM (eg Monday evening) Their time: 9AM-12PM (Monday morning)	3	2	1	1	2018-07-31			8	5							2		0
45	invitation_arm_1	cati_introduction_questions	1																										2018-08-02 19:34:00	8	2		1
46	invitation_arm_1				S56_c	Ef?cacy of a workplace-based weight loss program for overweight male shift workers: The Workplace POWER (Preventing Obesity Without Eating like a Rabbit) randomized controlled trial.	Australia	UTC+10:00	Same time - NSW & ACT	NSW time: 9AM-7PM (eg Monday day) Their time: 9AM-7PM (Monday day)	3	2	1	1	2018-07-16			1	5							2		0
46	invitation_arm_1	cati_introduction_questions	1																										2018-07-17 11:35:00	1	2		1
46	invitation_arm_1	cati_introduction_questions	2																										2018-07-18 16:24:00	1	2		1
46	invitation_arm_1	cati_introduction_questions	3																										2018-07-23 12:12:00	1	2		1
47	invitation_arm_1				S178_a	An informal school-based peer-led intervention for smoking prevention in adolescence (ASSIST): A cluster randomised trial.	UK	UTC+01:00	9 hours behind	NSW time: 6PM-9PM (eg Monday evening) Their time: 9AM-12PM (Monday morning)	1	1		1	2018-05-07								1	2018-05-29		0		2
47	invitation_arm_1	cati_introduction_questions	1																										2018-05-14 18:13:00	2	1									3			1
47	invitation_arm_1	cati_introduction_questions	2																										2018-06-05 20:49:00	2	4				1
47	invitation_arm_1	cati_introduction_questions	3																										2018-06-14 20:41:00	2	1									1					3	1	rona.campbell@bristol.ac.uk	2	Monday 18th June, 12:30pm (Uk time) 9:30pm (Au time)
48	invitation_arm_1				S41_b	Prison tobacco control policies and deaths from smoking in United States prisons: Population based retrospective analysis.	USA	UTC-04:00	14 hours behind	NSW time: 11PM (eg Monday evening) Their time: 9AM (Monday morning) *** NSW time: 7AM-9AM (Monday morning) Their time 5PM-7PM (Sunday evening)	2	2		1	2018-09-10				6							2		0
49	invitation_arm_1				S11_c	Assessment of a school-based intervention in eating habits and physical activity in school children: the AVall study.	Spain	UTC+02:00	8 hours behind	NSW time: 5PM-9PM (eg Monday evening) Their time: 9AM-1PM (Monday morning)	3	2	1						5							2		0
50	invitation_arm_1				S23_b	Outcomes of a school-based intervention (RESCATE) to improve physical activity patterns in Mexican children aged 8-10 years.	Mexico	UTC?05:00	15 hours behind	NSW time: 7AM-10AM (Monday morning) Their time 4PM-7PM (Sunday evening)	2	2	1						5							2		0
51	invitation_arm_1				S86_c	Results of a Type 2 Translational Research Trial to Prevent Adolescent Drug Use and Delinquency.	USA	UTC?07:00	17 hours behind	NSW time: 7AM-12PM (Monday morning) Their time 2PM-7PM (Sunday evening)	3	1		1	2018-11-13								1	2018-12-11		0		0
51	invitation_arm_1	cati_introduction_questions	1																										2018-11-30 08:17:00	3	2		1
51	invitation_arm_1	cati_introduction_questions	2																										2018-12-11 07:48:00	3	2		1
51	invitation_arm_1	cati_introduction_questions	3																										2018-12-18 09:44:00	1	2		1
51	invitation_arm_1	cati_introduction_questions	4																										2018-12-19 09:12:00	1	2		1
52	invitation_arm_1				S105_b	Promoting physical activity in middle school girls: Trial of Activity for Adolescent Girls.	USA	UTC-04:00	14 hours behind	NSW time: 11PM (eg Monday evening) Their time: 9AM (Monday morning) *** NSW time: 7AM-9AM (Monday morning) Their time 5PM-7PM (Sunday evening)	2	2		1	2018-09-24			1	3							2		0
52	invitation_arm_1	cati_introduction_questions	1																										2018-09-22 06:51:00	1	2		1
52	invitation_arm_1	cati_introduction_questions	2																										2018-09-25 07:50:00	1	2		1
52	invitation_arm_1	cati_introduction_questions	3																										2018-09-27 07:49:00	1	2		1
52	invitation_arm_1	cati_introduction_questions	4																										2018-10-25 08:29:00	1	8								1
53	invitation_arm_1				S167_b	Collaborative HIV/STD Prevention Trial Group: Results of the NIMH collaborative HIV/sexually transmitted disease prevention trial of a community popular opinion leader intervention.	USA	UTC-04:00	14 hours behind	NSW time: 11PM (eg Monday evening) Their time: 9AM (Monday morning) *** NSW time: 7AM-9AM (Monday morning) Their time 5PM-7PM (Sunday evening)	2	1		1	2018-09-03								1	2018-10-01		2		0
53	reminder_arm_1
53	invitation_arm_1	cati_introduction_questions	1																										2018-09-13 08:28:00	1	2		1
53	invitation_arm_1	cati_introduction_questions	2																										2018-09-18 07:05:00	1	2		1
53	invitation_arm_1	cati_introduction_questions	3																										2018-09-20 08:50:00	1	2		1
53	invitation_arm_1	cati_introduction_questions	4																										2018-09-22 06:06:00	1	1									3			1
53	invitation_arm_1	cati_introduction_questions	5																										2018-09-26 07:49:00	1	2		1
54	invitation_arm_1				S7_b	Effect of an environmental school-based obesity prevention program on changes in body fat and body weight: A randomized trial.	USA	UTC-05:00	15 hours behind	NSW time: 7AM-10AM (Monday morning) Their time 4PM-7PM (Sunday evening)	2	2		1	2018-09-10				1	2018-09-12						2		0
55	invitation_arm_1				S74_a	The "Don't smoke in our home" randomized controlled trial to protect children from second-hand smoke exposure at home.	Italy	UTC+02:00	8 hours behind	NSW time: 5PM-9PM (eg Monday evening) Their time: 9AM-1PM (Monday morning)	1	1		1	2018-05-07								1	2018-05-29		0		0
55	invitation_arm_1	cati_introduction_questions	1																										2018-05-22 22:05:00	1	3			1
55	invitation_arm_1	cati_introduction_questions	2																										2018-06-04 21:20:00	1	3			1
55	invitation_arm_1	cati_introduction_questions	3																										2018-06-05 21:18:00	1	1									1					1
56	invitation_arm_1				S157_c	Effectiveness of a theory-based postpartum sexual health education program on women's contraceptive use: A randomized controlled trial.	Taiwan	UTC+08:00	2 hours behind	NSW time: 11AM-9PM (eg Monday day) Their time: 9AM-5PM (Monday day)	3	2		1	2018-07-31			1	6							2		0
56	invitation_arm_1	cati_introduction_questions	1																										2018-08-06 19:47:00	1	2		1
56	invitation_arm_1	cati_introduction_questions	2																										2018-08-13 15:45:00	1	1									1					1
57	invitation_arm_1				S213_c	Interactive workshops to promote gender equity and family planning in rural communities of Guatemala: Results of a community randomized study.	USA	UTC?04:00	14 hours behind	NSW time: 11PM (eg Monday evening) Their time: 9AM (Monday morning) *** NSW time: 7AM-9AM (Monday morning) Their time 5PM-7PM (Sunday evening)	3	2							6							2		0
58	invitation_arm_1				S24_b	Two-year effects of a school-based prevention programme on adolescent cigarette smoking in Guangzhou, China: A cluster randomized trial.	China	UTC+08:00	2 hours behind	NSW time: 11AM-9PM (eg Monday day) Their time: 9AM-5PM (Monday day)	2	2	1	1	2018-07-03			1	5				1	2018-07-31		2		0
58	invitation_arm_1	cati_introduction_questions	1																										2018-07-04 19:54:00	1	2		1
58	invitation_arm_1	cati_introduction_questions	2																										2018-07-10 17:00:00	1	3			1
58	invitation_arm_1	cati_introduction_questions	3																										2018-07-12 19:03:00	1	1									3			1
58	invitation_arm_1	cati_introduction_questions	4																										2018-07-17 12:17:00	1	2		1
58	invitation_arm_1	cati_introduction_questions	5																										2018-07-23 12:15:00	1	2		1
58	invitation_arm_1	cati_introduction_questions	6																										2018-07-24 15:46:00	1	2		1
58	invitation_arm_1	cati_introduction_questions	7																										2018-08-13 15:08:00	1	2		1
58	invitation_arm_1	cati_introduction_questions	8																										2018-08-27 15:36:00	1	2		1
58	invitation_arm_1	cati_introduction_questions	9																										2018-10-03 12:13:00	1	2		1
58	invitation_arm_1	cati_introduction_questions	10																										2018-10-25 12:08:00	1	8								1
59	invitation_arm_1				S168_b	Evaluation of a prevention intervention to reduce HIV risk among Angola soldiers.	USA	UTC-07:00	17 hours behind	NSW time: 7AM-12PM (Monday morning) Their time 2PM-7PM (Sunday evening)	2	2		1	2018-09-24			1	3				1	2018-10-22		2		0
59	invitation_arm_1	cati_introduction_questions	1																										2018-10-03 09:41:00	1	6	3/10 9.46am WN
59	invitation_arm_1	cati_introduction_questions	2																										2018-10-06 08:22:00	1	2		1
59	invitation_arm_1	cati_introduction_questions	3																										2018-10-09 06:55:00	1	1									3			1
59	invitation_arm_1	cati_introduction_questions	4																										2018-10-20 09:36:00	1	8								1
60	invitation_arm_1				S67_a	Promoting HIV testing and condom use among Filipina commercial sex workers: Findings from a quasi-experimental intervention study.	Phillippines	UTC+08:00	2 hours behind	NSW time: 11AM-9PM (eg Monday day) Their time: 9AM-5PM (Monday day)	1	2	1	1	2018-05-07			1	5				1	2018-05-29		2		0
60	invitation_arm_1	cati_introduction_questions	1																										2018-05-18 15:25:00	4	2		1
60	invitation_arm_1	cati_introduction_questions	2																										2018-06-21 21:03:00	1	2		1
60	invitation_arm_1	cati_introduction_questions	3																										2018-06-25 20:54:00	1	2		1
60	invitation_arm_1	cati_introduction_questions	4																										2018-06-28 16:37:00	1	2		1
60	invitation_arm_1	cati_introduction_questions	5																										2018-07-03 17:13:00	1	2		1
60	invitation_arm_1	cati_introduction_questions	6																										2018-07-05 16:12:00	1	1									3			1
60	invitation_arm_1	cati_introduction_questions	7																										2018-07-11 19:08:00	1	1									3			1
60	invitation_arm_1	cati_introduction_questions	8																										2018-07-16 11:45:00	1	1									1					1
60	invitation_arm_1	cati_introduction_questions	9																										2018-08-09 20:37:00	1	2		1
60	invitation_arm_1	cati_introduction_questions	10																										2018-08-13 15:38:00	1	2		1
60	invitation_arm_1	cati_introduction_questions	11																										2018-08-27 16:41:00	1	2		1
61	invitation_arm_1				S184_b	A randomised controlled trial of a school-based intervention to prevent tobacco use among children and adolescents in Italy.	Italy	UTC+02:00	8 hours behind	NSW time: 5PM-9PM (eg Monday evening) Their time: 9AM-1PM (Monday morning)	2	2		1	2018-07-09			8	2			They said they conducted some statistical analysis and drafted the manuscript but was no involved in the trial.				2		0
61	invitation_arm_1	cati_introduction_questions	1																										2018-07-10 21:07:00	8	1									2	1
61	invitation_arm_1	cati_introduction_questions	2																										2018-07-11 21:32:00	8	3			1
61	invitation_arm_1	cati_introduction_questions	3																										2018-07-12 20:43:00	8	3			1
61	invitation_arm_1	cati_introduction_questions	4																										2018-07-13 20:55:00	8	3			1
61	invitation_arm_1	cati_introduction_questions	5																										2018-07-16 20:04:00	8	3			1
61	invitation_arm_1	cati_introduction_questions	6																										2018-07-18 21:27:00	8	3			1
61	invitation_arm_1	cati_introduction_questions	7																										2018-07-19 19:06:00	8	2		1
61	invitation_arm_1	cati_introduction_questions	8																										2018-07-23 21:41:00	8	1									1					3	1		2
62	invitation_arm_1				S60_b	The short-term impacts of a schooling conditional cash transfer program on the sexual behavior of young women.	Malawi	UTC+02:00	8 hours behind	NSW time: 5PM-9PM (eg Monday evening) Their time: 9AM-1PM (Monday morning)	2	2		1	2018-05-28				6				1	2018-06-19		2		0
62	invitation_arm_1	cati_introduction_questions	1																										2018-07-05 17:23:00	1	3			1
62	invitation_arm_1	cati_introduction_questions	2																										2018-07-10 19:34:00	1	3			1
62	invitation_arm_1	cati_introduction_questions	3																										2018-07-11 20:04:00	1	3			1
62	invitation_arm_1	cati_introduction_questions	4																										2018-07-12 19:42:00	1	3			1
62	invitation_arm_1	cati_introduction_questions	5																										2018-07-13 20:06:00	1	2		1
62	invitation_arm_1	cati_introduction_questions	6																										2018-07-17 18:20:00	1	1									3			1
62	invitation_arm_1	cati_introduction_questions	7																										2018-07-27 21:30:00	1	3			1
62	invitation_arm_1	cati_introduction_questions	8																										2018-07-30 19:35:00	1	2		1
62	invitation_arm_1	cati_introduction_questions	9																										2018-09-08 06:44:00	1	1									2	1
62	invitation_arm_1	cati_introduction_questions	10																										2018-09-13 05:18:00	1	3			1
62	invitation_arm_1	cati_introduction_questions	11																										2018-09-25 07:09:00	1	2		1
62	invitation_arm_1	cati_introduction_questions	12																										2018-12-07 08:12:00	1	2		1
62	invitation_arm_1	cati_introduction_questions	13																										2018-12-12 07:16:00	1	2		1
62	invitation_arm_1	cati_introduction_questions	14																										2018-12-14 09:21:00	1	2		1
63	invitation_arm_1				S179_a	Project SUCCESS' effects on the substance use of alternative high school students.	USA	UTC-04:00	14 hours behind	NSW time: 11PM (eg Monday evening) Their time: 9AM (Monday morning) *** NSW time: 7AM-9AM (Monday morning) Their time 5PM-7PM (Sunday evening)	1	2		1	2018-05-14				1	2018-05-22						2		0
64	invitation_arm_1				S170_a	Effectiveness of a worksite social & physical environment intervention on need for recovery, physical activity and relaxation: Results of a randomized controlled trial.	The Netherlands	UTC+02:00	8 hours behind	NSW time: 5PM-9PM (eg Monday evening) Their time: 9AM-1PM (Monday morning)	1	1		1	2018-08-08											0		0
65	invitation_arm_1				S156_c	Integration of family planning services into HIV care and treatment in Kenya: A cluster randomized trial.	USA	UTC?07:00	17 hours behind	NSW time: 7AM-12PM (Monday morning) Their time 2PM-7PM (Sunday evening)	3	2		1	2018-11-13				6							2		0
66	invitation_arm_1				S56_b	Efficacy of a workplace-based weight loss program for overweight male shift workers: The Workplace POWER (Preventing Obesity Without Eating like a Rabbit) randomized controlled trial.	Australia	UTC+10:00	Same time - NSW & ACT	NSW time: 9AM-7PM (eg Monday day) Their time: 9AM-7PM (Monday day)	2	2		1	2018-07-03				6				1	2018-07-31		2		0
66	invitation_arm_1	cati_introduction_questions	1																										2018-07-04 17:45:00	1	2		1
66	invitation_arm_1	cati_introduction_questions	2																										2018-07-05 14:53:00	1	2		1
66	invitation_arm_1	cati_introduction_questions	3																										2018-07-16 11:59:00	1	2		1
66	invitation_arm_1	cati_introduction_questions	4																										2018-07-17 12:25:00	1	2		1
66	invitation_arm_1	cati_introduction_questions	5																										2018-07-18 16:52:00	1	2		1
66	invitation_arm_1	cati_introduction_questions	6																										2018-07-23 12:25:00	1	2		1
66	invitation_arm_1	cati_introduction_questions	7																										2018-07-24 15:55:00	1	2		1
67	invitation_arm_1				S175_a	An adaptive approach to intervention: Linking engagement in family-centered intervention to reductions in adolescent problem behavior.	USA	UTC-04:00	14 hours behind	NSW time: 11PM (eg Monday evening) Their time: 9AM (Monday morning) *** NSW time: 7AM-9AM (Monday morning) Their time 5PM-7PM (Sunday evening)	1	1		1	2018-05-14								1	2018-06-04		0		0
67	invitation_arm_1	cati_introduction_questions	1																										2018-08-30 06:34:00	1	2		1
67	invitation_arm_1	cati_introduction_questions	2																										2018-09-07 07:21:00	1	2		1
67	invitation_arm_1	cati_introduction_questions	3																										2018-09-08 07:39:00	1	2		1
67	invitation_arm_1	cati_introduction_questions	4																										2018-09-13 06:23:00	1	2		1
67	invitation_arm_1	cati_introduction_questions	5																										2018-09-22 07:46:00	1	2		1
67	invitation_arm_1	cati_introduction_questions	6																										2018-09-27 08:44:00	1	2		1
67	invitation_arm_1	cati_introduction_questions	7																										2018-10-02 08:48:00	1	2		1
67	invitation_arm_1	cati_introduction_questions	8																										2018-10-09 07:59:00	1	2		1
67	invitation_arm_1	cati_introduction_questions	9																										2018-10-20 08:51:00	1	2		1
67	invitation_arm_1	cati_introduction_questions	10																										2018-10-25 05:48:00	1	2		1
67	invitation_arm_1	cati_introduction_questions	11																										2018-11-07 10:43:00	1	2		1
67	invitation_arm_1	cati_introduction_questions	12																										2018-11-09 10:19:00	1	2		1
67	invitation_arm_1	cati_introduction_questions	13																										2018-11-28 07:30:00	1	1									3			1
67	invitation_arm_1	cati_introduction_questions	14																										2018-12-07 10:04:00	1	2		1
67	invitation_arm_1	cati_introduction_questions	15																										2018-12-12 10:37:00	1	2		1
67	invitation_arm_1	cati_introduction_questions	16																										2018-12-14 10:44:00	1	2		1
68	invitation_arm_1				S180_a	Long-term effects of implementation intentions on prevention of smoking uptake among adolescents: A cluster randomised controlled trial.	UK	UTC+01:00	9 hours behind	NSW time: 6PM-9PM (eg Monday evening) Their time: 9AM-12PM (Monday morning)	1	1		1	2018-05-07								1	2018-05-29		2		0
68	invitation_arm_1	cati_introduction_questions	1																											2	2		1
68	invitation_arm_1	cati_introduction_questions	2																										2018-05-31 19:07:00	2	2		1
68	invitation_arm_1	cati_introduction_questions	3																										2018-06-05 20:48:00	2	2		1
68	invitation_arm_1	cati_introduction_questions	4																										2018-06-14 20:40:00	2	2		1
68	invitation_arm_1	cati_introduction_questions	5																										2018-07-02 19:41:00	1	2		1
68	invitation_arm_1	cati_introduction_questions	6																										2018-07-03 18:38:00	1	2		1
68	invitation_arm_1	cati_introduction_questions	7																										2018-07-04 20:32:00	1	2		1
68	invitation_arm_1	cati_introduction_questions	8																										2018-07-05 18:04:00	1	2		1
68	invitation_arm_1	cati_introduction_questions	9																										2018-07-10 19:43:00	1	2		1
68	invitation_arm_1	cati_introduction_questions	10																										2018-07-11 18:16:00	1	2		1
68	invitation_arm_1	cati_introduction_questions	11																										2018-07-25 21:00:00	1	1									3			1
68	invitation_arm_1	cati_introduction_questions	12																										2018-07-27 20:26:00	1	2		1
68	invitation_arm_1	cati_introduction_questions	13																										2018-07-30 19:25:00	1	2		1
68	invitation_arm_1	cati_introduction_questions	14																										2018-08-02 19:56:00	1	2		1
68	invitation_arm_1	cati_introduction_questions	15																										2018-08-14 19:35:00	1	1									3			1
68	invitation_arm_1	cati_introduction_questions	16																										2018-09-19 19:25:00	1	2		1
68	invitation_arm_1	cati_introduction_questions	17																										2018-10-03 22:22:00	1	2		1
68	invitation_arm_1	cati_introduction_questions	18																										2018-11-28 21:22:00	1	2		1
69	invitation_arm_1				S106_a	Eating for Pleasure or Profit: The effect of incentives on children's enjoyment of vegetables.	UK	UTC+01:00	9 hours behind	NSW time: 6PM-9PM (eg Monday evening) Their time: 9AM-12PM (Monday morning)	1	2		1	2018-05-07				1	2018-05-08						2		0
70	invitation_arm_1				S122_a	A school based alcohol, tobacco, and drug prevention program for children: The Wise Mind study.	USA	UTC-05:00	15 hours behind	NSW time: 7AM-10AM (Monday morning) Their time 4PM-7PM (Sunday evening)	1	1		1	2018-05-14								1	2018-06-04		2		0
70	invitation_arm_1	cati_introduction_questions	1																										2018-07-03 07:06:00	5	2		1
70	invitation_arm_1	cati_introduction_questions	2																										2018-08-29 05:07:00	1	2		1
70	invitation_arm_1	cati_introduction_questions	3																										2018-08-30 06:35:00	1	2		1
70	invitation_arm_1	cati_introduction_questions	4																										2018-09-08 07:53:00	1	2		1
70	invitation_arm_1	cati_introduction_questions	5																										2018-09-13 08:34:00	1	2		1
70	invitation_arm_1	cati_introduction_questions	6																										2018-09-18 07:18:00	1	2		1
70	invitation_arm_1	cati_introduction_questions	7																										2018-09-22 07:30:00	1	2		1
70	invitation_arm_1	cati_introduction_questions	8																										2018-09-25 06:39:00	1	2		1
70	invitation_arm_1	cati_introduction_questions	9																										2018-09-26 05:50:00	1	2		1
70	invitation_arm_1	cati_introduction_questions	10																										2018-10-26 07:55:00	1	2		1
70	invitation_arm_1	cati_introduction_questions	11																										2018-10-31 07:24:00	1	1									3			1
70	invitation_arm_1	cati_introduction_questions	12																										2018-11-06 11:34:00	1	2		1
70	invitation_arm_1	cati_introduction_questions	13																										2018-11-28 07:44:00	1	2		1
71	invitation_arm_1				S116_c	Pre-school manager training: A cost-effective tool to promote nutrition- and health-related practice improvements in the Irish full-day-care pre-school setting.	Ireland	UTC+01:00	9 hours behind	NSW time: 6PM-9PM (eg Monday evening) Their time: 9AM-12PM (Monday morning)	3	1		1	2018-07-31			8					1			2	2018-08-10 02:06:35	2
71	invitation_arm_1	cati_introduction_questions	1																										2018-08-02 19:31:00	8	2		1
71	invitation_arm_1	cati_introduction_questions	2																										2018-08-03 19:54:00	8	1									1					2	1	clare.corish@ucd.ie	2
71	invitation_arm_1	cati_introduction_questions	3																										2018-10-03 19:31:00	8	1									1					1
71	invitation_arm_1	cati_introduction_questions	4																										2018-10-11 20:32:00	8	2		1
72	invitation_arm_1				S161_a	The Regai Dzive Shiri project: Results of a randomized trial of an HIV prevention intervention for youth.	Zimbabwe	UTC+02:00	8 hours behind	NSW time: 5PM-9PM (eg Monday evening) Their time: 9AM-1PM (Monday morning)	1	1		1	2018-05-07								1	2018-05-29		0		0
72	invitation_arm_1	cati_introduction_questions	1																										2018-05-25 21:49:00	2	1									1					3	1		1
72	invitation_arm_1	cati_introduction_questions	2																										2018-05-31 18:36:00	2	3			1
72	invitation_arm_1	cati_introduction_questions	3																										2018-06-14 20:35:00	2	3			1
72	invitation_arm_1	cati_introduction_questions	4																										2018-07-05 16:56:00	1	2		1
72	invitation_arm_1	cati_introduction_questions	5																										2018-07-10 19:41:00		2		1
72	invitation_arm_1	cati_introduction_questions	6																										2018-07-11 20:03:00	1	2		1
72	invitation_arm_1	cati_introduction_questions	7																										2018-07-12 19:40:00	1	2		1
72	invitation_arm_1	cati_introduction_questions	8																										2018-07-13 20:07:00	1	2		1
72	invitation_arm_1	cati_introduction_questions	9																										2018-07-17 17:48:00	1	2		1
72	invitation_arm_1	cati_introduction_questions	10																										2018-07-19 19:56:00	1	2		1
72	invitation_arm_1	cati_introduction_questions	11																										2018-07-27 20:49:00	1	2		1
72	invitation_arm_1	cati_introduction_questions	12																										2018-08-16 20:04:00	1	1									4				16/8 8.08 pm CB (Not on the system no longer works there ) Liverpool School of Tropical Medicine.
73	invitation_arm_1				S101_c	Outcomes of a group-randomized trial to prevent excess weight gain, reduce screen behaviours and promote physical activity in 10-year-old children: Switch-play.	Australia	UTC+10:00	Same time - VIC & TAS	NSW time: 9AM-7PM (eg Monday day) Their time: 9AM-7PM (Monday day)	3	2	1						5							2		0
74	invitation_arm_1				S114_c	Impact of a worksite wellness program on the nutrition and physical activity environment of child care centers.	USA	UTC?07:00	17 hours behind	NSW time: 7AM-12PM (Monday morning) Their time 2PM-7PM (Sunday evening)	3	1														0		0
75	invitation_arm_1				S18_a	Results of a multi-level intervention to prevent and control childhood obesity among Latino children: The Aventuras Para Ninos Study.	USA	UTC-07:00	17 hours behind	NSW time: 7AM-12PM (Monday morning) Their time 2PM-7PM (Sunday evening)	1	2		1	2018-05-28				3							2		0
76	invitation_arm_1				S181_a	Does a smoking prevention program in elementary schools prepare children for secondary school?	The Netherlands	UTC+02:00	8 hours behind	NSW time: 5PM-9PM (eg Monday evening) Their time: 9AM-1PM (Monday morning)	1	1		1	2018-05-07											0		0
76	invitation_arm_1	cati_introduction_questions	1																										2018-05-16 21:22:00	1	1									1					1
77	invitation_arm_1				S109_b	Nutrition and physical activity randomized control trial in child care centers improves knowledge, policies, and children's body mass index.	USA	UTC-04:00	14 hours behind	NSW time: 11PM (eg Monday evening) Their time: 9AM (Monday morning) *** NSW time: 7AM-9AM (Monday morning) Their time 5PM-7PM (Sunday evening)	2	1		1	2018-09-10											2		0
77	invitation_arm_1	cati_introduction_questions	1																										2018-09-22 07:22:00	1	1									1					1
77	invitation_arm_1	cati_introduction_questions	2																										2018-09-26 06:00:00	1	1									1					1
78	invitation_arm_1				S218_c	Rationale, design, methodology and sample characteristics for the family partners for health study: A cluster randomized controlled study.	USA	UTC?04:00	14 hours behind	NSW time: 11PM (eg Monday evening) Their time: 9AM (Monday morning) *** NSW time: 7AM-9AM (Monday morning) Their time 5PM-7PM (Sunday evening)	3	2							6							2		0
79	invitation_arm_1				S119_c	School-based health center intervention improves body mass index in overweight and obese adolescents.	USA	UTC?06:00	16 hours behind	NSW time: 7AM-11AM (Monday morning) Their time 3PM-7PM (Sunday evening)	3	2							6							2		0
80	invitation_arm_1				S153_c	Effects of a teenage pregnancy prevention program in KwaZulu-Natal, South Africa.	The Netherlands	UTC+02:00	8 hours behind	NSW time: 5PM-9PM (eg Monday evening) Their time: 9AM-1PM (Monday morning)	3	2	1						5							2		0
81	invitation_arm_1				S42_c	Decreased mortality rates of inmates with mental illness after a tobacco-free prison policy.	USA	UTC?04:00	14 hours behind	NSW time: 11PM (eg Monday evening) Their time: 9AM (Monday morning) *** NSW time: 7AM-9AM (Monday morning) Their time 5PM-7PM (Sunday evening)	3	2							6							2		0
82	invitation_arm_1				S29_a	Evaluating Mediators of the Impact of the Linking the Interests of Families and Teachers (LIFT) Multimodal Preventive Intervention on Substance Use Initiation and Growth across Adolescence.	USA	UTC-07:00	17 hours behind	NSW time: 7AM-12PM (Monday morning) Their time 2PM-7PM (Sunday evening)	1	2		1	2018-05-28				6				1	2018-06-19		2		0
82	invitation_arm_1	cati_introduction_questions	1																										2018-06-13 08:53:00	1	1									2	1
82	invitation_arm_1	cati_introduction_questions	2																										2018-06-19 08:50:00	1	2		1
82	invitation_arm_1	cati_introduction_questions	3																										2018-06-21 02:55:00	1	2		1
82	invitation_arm_1	cati_introduction_questions	4																										2018-06-27 23:37:00	1	2		1
82	invitation_arm_1	cati_introduction_questions	5																										2018-08-29 07:39:00	1	2		1
82	invitation_arm_1	cati_introduction_questions	6																										2018-08-30 08:40:00	1	2		1
82	invitation_arm_1	cati_introduction_questions	7																										2018-09-08 06:28:00	1	2		1
82	invitation_arm_1	cati_introduction_questions	8																										2018-09-12 08:45:00	1	1									1					1
82	invitation_arm_1	cati_introduction_questions	9																										2018-09-19 08:55:00	1	1									1					1
83	invitation_arm_1				S57_b	Move to Improve: A randomized workplace trial to increase physical activity.	USA	UTC-04:00	14 hours behind	NSW time: 11PM (eg Monday evening) Their time: 9AM (Monday morning) *** NSW time: 7AM-9AM (Monday morning) Their time 5PM-7PM (Sunday evening)	2	1		1	2018-09-03								1	2018-10-01		0		0
83	invitation_arm_1	cati_introduction_questions	1																										2018-09-13 08:31:00	1	2		1
83	invitation_arm_1	cati_introduction_questions	2																										2018-09-18 07:16:00	1	2		1
83	invitation_arm_1	cati_introduction_questions	3																										2018-09-22 07:31:00	1	2		1
83	invitation_arm_1	cati_introduction_questions	4																										2018-09-25 08:02:00	1	2		1
83	invitation_arm_1	cati_introduction_questions	5																										2018-09-27 08:28:00	1	2		1
83	invitation_arm_1	cati_introduction_questions	6																										2018-10-02 08:17:00	1	2		1
83	invitation_arm_1	cati_introduction_questions	7																										2018-10-09 07:40:00	1	2		1
83	invitation_arm_1	cati_introduction_questions	8																										2018-10-20 07:59:00	1	2		1
83	invitation_arm_1	cati_introduction_questions	9																										2018-10-23 09:03:00	1	2		1
83	invitation_arm_1	cati_introduction_questions	10																										2018-11-28 07:10:00	1	2		1
83	invitation_arm_1	cati_introduction_questions	11																										2018-12-12 10:30:00	1	2		1
83	invitation_arm_1	cati_introduction_questions	12																										2018-12-14 10:40:00	1	2		1
83	invitation_arm_1	cati_introduction_questions	13																										2018-12-19 10:20:00	1	2		1
84	invitation_arm_1				S52_b	Variations in smoking after admission to psychiatric inpatient units and impact of a partial smoking ban on smoking and on smoking-related perceptions.	Switzerland	UTC+02:00	8 hours behind	NSW time: 5PM-9PM (eg Monday evening) Their time: 9AM-1PM (Monday morning)	2	2		1	2018-07-09			8	6				1	2018-08-06		2		0
84	invitation_arm_1	cati_introduction_questions	1																										2018-07-10 21:18:00	8	6
84	invitation_arm_1	cati_introduction_questions	2																										2018-07-11 21:42:00	8	6
84	invitation_arm_1	cati_introduction_questions	3																											8	1									3			1
84	invitation_arm_1	cati_introduction_questions	4																										2018-08-06 19:24:00	8	1									3			1
84	invitation_arm_1	cati_introduction_questions	5																										2018-08-08 19:59:00	8	3			1
85	invitation_arm_1				S185_b	Evaluation of a peer-led smoking prevention programme for Romanian adolescents.	Romania	UTC+03:00	7 hours behind	NSW time: 4PM-9PM (eg Monday evening) Their time: 9AM-2PM (Monday morning)	2	2		1	2018-07-09			1	3				1	2018-08-06		2		0
85	invitation_arm_1	cati_introduction_questions	1																										2018-07-04 18:03:00	1	3			1
85	invitation_arm_1	cati_introduction_questions	2																										2018-07-05 17:36:00	1	3			1
85	invitation_arm_1	cati_introduction_questions	3																										2018-07-09 19:32:00	1	1									3			1
86	invitation_arm_1				S144_c	A computerized harm minimization prevention program for alcohol misuse and related harms: Randomized controlled trial.	Australia	UTC+10:00	Same time - NSW & ACT	NSW time: 9AM-7PM (eg Monday day) Their time: 9AM-7PM (Monday day)	3	2		1	2018-07-16			1	5							2		0
86	invitation_arm_1	cati_introduction_questions	1																										2018-07-17 10:33:00	1	3			1
86	invitation_arm_1	cati_introduction_questions	2																										2018-07-17 11:11:00	1	2		1
86	invitation_arm_1	cati_introduction_questions	3																										2018-07-18 16:15:00	1	3			1
86	invitation_arm_1	cati_introduction_questions	4																										2018-07-23 11:53:00	1	3			1
86	invitation_arm_1	cati_introduction_questions	5																										2018-07-24 15:42:00	1	8								1
87	invitation_arm_1				S68_a	Plate size and children's appetite: Effects of larger dishware on self-served portions and intake.	USA	UTC-04:00	14 hours behind	NSW time: 11PM (eg Monday evening) Their time: 9AM (Monday morning) *** NSW time: 7AM-9AM (Monday morning) Their time 5PM-7PM (Sunday evening)	1	1		1	2018-05-14								1	2018-06-04		2		0
87	invitation_arm_1	cati_introduction_questions	1																										2018-08-29 07:43:00	1	2		1
87	invitation_arm_1	cati_introduction_questions	2																										2018-08-30 08:42:00	1	2		1
87	invitation_arm_1	cati_introduction_questions	3																										2018-09-08 06:35:00	1	2		1
87	invitation_arm_1	cati_introduction_questions	4																										2018-09-12 09:05:00	1	2		1
87	invitation_arm_1	cati_introduction_questions	5																										2018-09-22 08:00:00	1	2		1
87	invitation_arm_1	cati_introduction_questions	6																										2018-09-27 08:49:00	1	2		1
87	invitation_arm_1	cati_introduction_questions	7																										2018-10-25 08:16:00	1	2		1
87	invitation_arm_1	cati_introduction_questions	8																										2018-11-07 09:39:00	1	1									1					1
87	invitation_arm_1	cati_introduction_questions	9																										2018-11-20 07:54:00	1	1									1					1
88	invitation_arm_1				S175_b	An adaptive approach to intervention: Linking engagement in family-centered intervention to reductions in adolescent problem behavior.	USA	UTC-07:00	17 hours behind	NSW time: 7AM-12PM (Monday morning) Their time 2PM-7PM (Sunday evening)	2	2		1	2018-09-17			1	4				1	2018-10-15		2		0
88	invitation_arm_1	cati_introduction_questions	1																										2018-09-25 08:01:00		2		1
88	invitation_arm_1	cati_introduction_questions	2																										2018-09-26 08:39:00	1	2		1
88	invitation_arm_1	cati_introduction_questions	3																										2018-09-27 09:11:00	1	2		1
88	invitation_arm_1	cati_introduction_questions	4																										2018-10-03 11:50:00	1	2		1
88	invitation_arm_1	cati_introduction_questions	5																										2018-10-06 09:50:00	1	2		1
88	invitation_arm_1	cati_introduction_questions	6																										2018-10-09 10:35:00	1	2		1
88	invitation_arm_1	cati_introduction_questions	7																										2018-10-11 09:48:00	1	2		1
88	invitation_arm_1	cati_introduction_questions	8																										2018-10-20 10:02:00	1	2		1
88	invitation_arm_1	cati_introduction_questions	9																										2018-10-23 10:43:00	1	2		1
88	invitation_arm_1	cati_introduction_questions	10																										2018-10-25 10:28:00	1	2		1
89	invitation_arm_1				S57_a	Move to Improve: A randomized workplace trial to increase physical activity.	USA	UTC-04:00	14 hours behind	NSW time: 11PM (eg Monday evening) Their time: 9AM (Monday morning) *** NSW time: 7AM-9AM (Monday morning) Their time 5PM-7PM (Sunday evening)	1	2		1	2018-05-14			1	1				1	2018-06-04		2		0
89	invitation_arm_1	cati_introduction_questions	1																										2018-08-29 07:46:00	1	2		1
89	invitation_arm_1	cati_introduction_questions	2																										2018-08-30 08:44:00	1	2		1
89	invitation_arm_1	cati_introduction_questions	3																										2018-09-08 06:37:00	1	2		1
89	invitation_arm_1	cati_introduction_questions	4																										2018-09-12 09:07:00	1	2		1
89	invitation_arm_1	cati_introduction_questions	5																										2018-09-22 08:02:00	1	2		1
89	invitation_arm_1	cati_introduction_questions	6																										2018-09-27 08:53:00	1	2		1
89	invitation_arm_1	cati_introduction_questions	7																										2018-10-25 08:07:00	1	2		1
89	invitation_arm_1	cati_introduction_questions	8																										2018-11-07 09:35:00	1	2		1
89	invitation_arm_1	cati_introduction_questions	9																										2018-11-13 08:53:00	1	6	13/11 8.53 Emailed Maria
90	invitation_arm_1				S93_a	Physical Activity Across the Curriculum (PAAC): A randomized controlled trial to promote physical activity and diminish overweight and obesity in elementary school children.	USA	UTC-05:00	15 hours behind	NSW time: 7AM-10AM (Monday morning) Their time 4PM-7PM (Sunday evening)	1	1		1	2018-05-21			3					1	2018-06-11		2		0
90	invitation_arm_1	cati_introduction_questions	1																										2018-10-19 06:04:00	3	2		1
90	invitation_arm_1	cati_introduction_questions	2																										2018-10-19 06:06:00	3	2		1
90	invitation_arm_1	cati_introduction_questions	3																										2018-10-26 08:24:00	3	2		1
90	invitation_arm_1	cati_introduction_questions	4																										2018-10-27 07:48:00	3	2		1
90	invitation_arm_1	cati_introduction_questions	5																										2018-11-30 08:24:00	3	1									3			1
91	invitation_arm_1				S164_a	Long-term biological and behavioural impact of an adolescent sexual health intervention in Tanzania: Follow-up survey of the community-based MEMA kwa Vijana Trial.	UK	UTC+01:00	9 hours behind	NSW time: 6PM-9PM (eg Monday evening) Their time: 9AM-12PM (Monday morning)	1	2		1	2018-05-07				1	2018-05-14						2		0
92	invitation_arm_1				S120_b	A school nurse-delivered intervention for overweight and obese adolescents.	USA	UTC-04:00	14 hours behind	NSW time: 11PM (eg Monday evening) Their time: 9AM (Monday morning) *** NSW time: 7AM-9AM (Monday morning) Their time 5PM-7PM (Sunday evening)	2	2		1	2018-09-13			1	6							2		0
92	invitation_arm_1	cati_introduction_questions	1																										2018-09-13 06:28:00	1	2		1
92	invitation_arm_1	cati_introduction_questions	2																										2018-10-23 08:34:00	1	2		1
92	invitation_arm_1	cati_introduction_questions	3																										2018-10-25 08:37:00	1	1									1					1
93	invitation_arm_1				S98_c	Effect of physical activity intervention on body composition in young children: Influence of body mass index status and gender.	France	UTC+02:00	8 hours behind	NSW time: 5PM-9PM (eg Monday evening) Their time: 9AM-1PM (Monday morning)	3	1		1	2018-07-31			1					1			0		0
93	invitation_arm_1	cati_introduction_questions	1																										2018-08-01 20:48:00	1	2		1
93	invitation_arm_1	cati_introduction_questions	2																										2018-08-02 20:19:00	1	3			1
93	invitation_arm_1	cati_introduction_questions	3																										2018-08-06 19:07:00	1	3			1
93	invitation_arm_1	cati_introduction_questions	4																										2018-08-09 19:39:00	1	3			1
93	invitation_arm_1	cati_introduction_questions	5																										2018-08-14 20:51:00	1	3			1
93	invitation_arm_1	cati_introduction_questions	6																										2018-08-16 20:40:00	1	3			1
93	invitation_arm_1	cati_introduction_questions	7																										2018-09-19 19:11:00	1	3			1
93	invitation_arm_1	cati_introduction_questions	8																										2018-10-03 22:13:00	1	3			1
93	invitation_arm_1	cati_introduction_questions	9																										2018-11-28 21:11:00	1	2		1
93	invitation_arm_1	cati_introduction_questions	10																										2018-12-06 20:56:00	1	3			1
93	invitation_arm_1	cati_introduction_questions	11																										2018-12-11 20:35:00	1	3			1
94	invitation_arm_1				S162_a	Education, HIV and early fertility: Experimental evidence from Kenya.	USA	UTC-04:00	14 hours behind	NSW time: 11PM (eg Monday evening) Their time: 9AM (Monday morning) *** NSW time: 7AM-9AM (Monday morning) Their time 5PM-7PM (Sunday evening)	1	2	1	1	2018-05-14				5				1	2018-06-04		2		0
94	invitation_arm_1	cati_introduction_questions	1																										2018-08-29 07:49:00	1	2		1
94	invitation_arm_1	cati_introduction_questions	2																										2018-09-08 06:41:00	1	2		1
94	invitation_arm_1	cati_introduction_questions	3																										2018-09-12 09:21:00	1	2		1
94	invitation_arm_1	cati_introduction_questions	4																										2018-09-22 08:10:00	1	2		1
94	invitation_arm_1	cati_introduction_questions	5																										2018-10-25 08:23:00	1	2		1
94	invitation_arm_1	cati_introduction_questions	6																										2018-11-07 10:05:00	1	2		1
95	invitation_arm_1				S162_b	Education, HIV and early fertility: Experimental evidence from Kenya.	USA	UTC-07:00	17 hours behind	NSW time: 7AM-12PM (Monday morning) Their time 2PM-7PM (Sunday evening)	2	1		1	2018-09-24								1	2018-10-22		2		0
95	reminder_arm_1
95	invitation_arm_1	cati_introduction_questions	1																										2018-10-03 09:46:00	1	1									1					1
95	invitation_arm_1	cati_introduction_questions	2																										2018-10-23 09:07:00	1	2		1
95	invitation_arm_1	cati_introduction_questions	3																										2018-11-02 11:23:00	1	2		1
96	invitation_arm_1				S131_c	Use of a social and character development program to prevent substance use, violent behaviors and sexual activity among elementary school students in Hawaii.	USA	UTC?05:00	15 hours behind	NSW time: 7AM-10AM (Monday morning) Their time 4PM-7PM (Sunday evening)	3	2	1	1	2018-11-13			1	5							2		0
96	invitation_arm_1	cati_introduction_questions	1																										2018-11-15 07:24:00	1	2		1
97	invitation_arm_1				S159_c	Impact of Stepping Stones on incidence of HIV and HSV-2 and sexual behaviour in rural South Africa: Cluster randomised controlled trial.	Ireland	UTC+01:00	9 hours behind	NSW time: 6PM-9PM (eg Monday evening) Their time: 9AM-12PM (Monday morning)	3	2	1	1	2018-07-31			8	5							2		0
97	invitation_arm_1	cati_introduction_questions	1																										2018-08-02 19:22:00	8	2		1
98	invitation_arm_1				S171_c	Workplace sitting and height-adjustable workstations: A randomised controlled trial.	Australia	UTC+08:00	2 hours behind - WA	NSW time: 11AM-9PM (eg Monday day) Their time: 9AM-5PM (Monday day)	3	2		1	2018-07-16			1	2							2		0
98	invitation_arm_1	cati_introduction_questions	1																										2018-07-17 11:12:00	1	1									3			1		2	1	med.adr@qu.edu.au	2
98	invitation_arm_1	cati_introduction_questions	2																										2018-07-23 12:05:00	1	1									3			1		1
98	invitation_arm_1	cati_introduction_questions	3																										2018-08-13 14:59:00	1
99	invitation_arm_1				S17_a	Improving the fitness and physical activity levels of primary school children: Results of the Fit-4-Fun group randomized controlled trial.	Australia	UTC+10:00	Same time - NSW & ACT	NSW time: 9AM-7PM (eg Monday day) Their time: 9AM-7PM (Monday day)	1	1		1	2018-05-07								1	2018-05-29		2		0
99	reminder_two_arm_1
99	invitation_arm_1	cati_introduction_questions	1																										2018-05-23 16:07:00	3	2		1
99	invitation_arm_1	cati_introduction_questions	2																										2018-06-19 15:22:00	3	2		1
99	invitation_arm_1	cati_introduction_questions	3																										2018-07-05 14:18:00	5	2		1
100	invitation_arm_1				S29_b	Evaluating Mediators of the Impact of the Linking the Interests of Families and Teachers (LIFT) Multimodal Preventive Intervention on Substance Use Initiation and Growth across Adolescence.	USA	UTC?04:00	14 hours behind	NSW time: 11PM (eg Monday evening) Their time: 9AM (Monday morning) *** NSW time: 7AM-9AM (Monday morning) Their time 5PM-7PM (Sunday evening)	2	2		1	2018-09-10				6							2		0
101	invitation_arm_1				S99_c	4-year, cluster-randomized, controlled childhood obesity prevention study: STOPP.	Norway	UTC+02:00	8 hours behind	NSW time: 5PM-9PM (eg Monday evening) Their time: 9AM-1PM (Monday morning)	3	2	1						5							2		0
102	invitation_arm_1				S18_b	Results of a multi-level intervention to prevent and control childhood obesity among Latino children: the Aventuras Para Ninos Study.	USA	UTC-07:00	17 hours behind	NSW time: 7AM-12PM (Monday morning) Their time 2PM-7PM (Sunday evening)	2	2		1	2018-09-24			1	1				1	2018-10-22		2		0
102	invitation_arm_1	cati_introduction_questions	1																										2018-10-03 10:03:00	1	3			1
102	invitation_arm_1	cati_introduction_questions	2																										2018-10-06 08:35:00	1	2		1
102	invitation_arm_1	cati_introduction_questions	3																										2018-10-09 09:17:00	1	3			1
102	invitation_arm_1	cati_introduction_questions	4																										2018-10-11 09:39:00	1	2		1
102	invitation_arm_1	cati_introduction_questions	5																										2018-10-20 09:53:00	1	2		1
102	invitation_arm_1	cati_introduction_questions	6																										2018-10-23 10:52:00	1	2		1
102	invitation_arm_1	cati_introduction_questions	7																										2018-10-25 11:21:00	1	2		1
102	invitation_arm_1	cati_introduction_questions	8																										2018-10-31 09:58:00	1	2		1
102	invitation_arm_1	cati_introduction_questions	9																										2018-11-06 08:59:00	1	2		1
102	invitation_arm_1	cati_introduction_questions	10																										2018-11-08 10:27:00	1	2		1
102	invitation_arm_1	cati_introduction_questions	11																										2018-11-29 08:40:00	1	2		1
102	invitation_arm_1	cati_introduction_questions	12																										2018-12-01 09:05:00	1	2		1
103	invitation_arm_1				S127_a	Effects of the 5th and 7th grade enhanced versions of the keepin' it REAL substance use prevention curriculum.	USA	UTC-04:00	14 hours behind	NSW time: 11PM (eg Monday evening) Their time: 9AM (Monday morning) *** NSW time: 7AM-9AM (Monday morning) Their time 5PM-7PM (Sunday evening)	1	2		1	2018-05-07			1	6				1	2018-05-29		2		0
103	invitation_arm_1	cati_introduction_questions	1																										2018-06-19 23:16:00	3	2		1
103	invitation_arm_1	cati_introduction_questions	2																										2018-07-04 00:38:00	3	2		1
103	invitation_arm_1	cati_introduction_questions	3																										2018-07-04 23:14:00	3	2		1
103	invitation_arm_1	cati_introduction_questions	4																										2018-08-29 07:51:00	1	2		1
103	invitation_arm_1	cati_introduction_questions	5																										2018-08-30 08:47:00	1	2		1
103	invitation_arm_1	cati_introduction_questions	6																										2018-09-08 06:39:00	1	2		1
103	invitation_arm_1	cati_introduction_questions	7																										2018-09-12 09:20:00	1	2		1
103	invitation_arm_1	cati_introduction_questions	8																										2018-09-22 08:09:00	1	2		1
103	invitation_arm_1	cati_introduction_questions	9																										2018-09-27 08:57:00	1	2		1
103	invitation_arm_1	cati_introduction_questions	10																										2018-10-25 07:56:00	1	1									1					1
104	invitation_arm_1				S43_c	Implementation and impact of anti-smoking interventions in three prisons in the absence of appropriate legislation.	Switzerland	UTC+02:00	8 hours behind	NSW time: 5PM-9PM (eg Monday evening) Their time: 9AM-1PM (Monday morning)	3	2							5							2		0
105	invitation_arm_1				S107_b	High 5 for Kids: The impact of a home visiting program on fruit and vegetable intake of parents and their preschool children.	USA	UTC-05:00	15 hours behind	NSW time: 7AM-10AM (Monday morning) Their time 4PM-7PM (Sunday evening)	2	2		1	2018-09-10				1	2018-09-12						2		0
106	invitation_arm_1				S137_b	Outcomes of a prospective trial of student-athlete drug testing: The Student Athlete Testing Using Random Notification (SATURN) Study.	USA	UTC?07:00	17 hours behind	NSW time: 7AM-12PM (Monday morning) Their time 2PM-7PM (Sunday evening)	2	2		1	2018-09-24				1				1	2018-10-22		2		0
106	invitation_arm_1	cati_introduction_questions	1																										2018-10-03 10:09:00	1	2		1
106	invitation_arm_1	cati_introduction_questions	2																										2018-10-06 08:37:00	1	2		1
106	invitation_arm_1	cati_introduction_questions	3																										2018-10-09 09:23:00	1	2		1
106	invitation_arm_1	cati_introduction_questions	4																										2018-10-20 09:26:00	1	2		1
106	invitation_arm_1	cati_introduction_questions	5																										2018-10-23 09:19:00	1	1									3			1
107	invitation_arm_1				S205_c	A randomized controlled trial of a culturally congruent intervention to increase condom use and HIV testing among heterosexually active immigrant Latino men.	USA	UTC?04:00	14 hours behind	NSW time: 11PM (eg Monday evening) Their time: 9AM (Monday morning) *** NSW time: 7AM-9AM (Monday morning) Their time 5PM-7PM (Sunday evening)	3	2		1	2018-11-13			1	6				1	2018-12-11		2		0
107	invitation_arm_1	cati_introduction_questions	1																										2018-11-14 08:32:00	1	2		1
107	invitation_arm_1	cati_introduction_questions	2																										2018-11-20 09:43:00	1	2		1
107	invitation_arm_1	cati_introduction_questions	3																										2018-11-28 08:48:00	1	2		1
107	invitation_arm_1	cati_introduction_questions	4																										2018-12-07 09:04:00	1	2		1
107	invitation_arm_1	cati_introduction_questions	5																										2018-12-12 08:56:00	1	2		1
108	invitation_arm_1				S176_c	Long-term effects of a home-based smoking prevention program on smoking initiation: A cluster randomized controlled trial.	The Netherlands	UTC+02:00	8 hours behind	NSW time: 5PM-9PM (eg Monday evening) Their time: 9AM-1PM (Monday morning)	3	2		1	2018-07-31			1	6				1			2		0
108	invitation_arm_1	cati_introduction_questions	1																										2018-08-01 20:38:00	1	2		1
108	invitation_arm_1	cati_introduction_questions	2																										2018-08-02 20:11:00	1	2		1
108	invitation_arm_1	cati_introduction_questions	3																										2018-10-03 20:43:00	1	2		1
109	invitation_arm_1				S43_a	Implementation and impact of anti-smoking interventions in three prisons in the absence of appropriate legislation.	Switzerland	UTC+02:00	8 hours behind	NSW time: 5PM-9PM (eg Monday evening) Their time: 9AM-1PM (Monday morning)	1	2		1	2018-05-07			1	3				1	2018-05-29		2	2018-06-04 23:53:14	2
109	invitation_arm_1	cati_introduction_questions	1																										2018-05-22 22:06:00	1	1									1
109	invitation_arm_1	cati_introduction_questions	2																										2018-06-04 21:24:00	1	1									1					2	1	resent 4/6 Jean-Francois.Etter@unige.ch	2	Teus 19th June 9.30 Swiss Time 5.30 pm AEST
109	invitation_arm_1	cati_introduction_questions	3																										2018-06-12 19:41:00	1	2		1
109	invitation_arm_1	cati_introduction_questions	4																										2018-06-19 17:37:00	1	1									1					1
110	invitation_arm_1				S46_a	Acceptability and impact of a partial smoking ban in a psychiatric hospital.	Switzerland	UTC+02:00	8 hours behind	NSW time: 5PM-9PM (eg Monday evening) Their time: 9AM-1PM (Monday morning)	1	2		1	2018-05-07			1	6				1	2018-05-29		2		0
110	invitation_arm_1	cati_introduction_questions	1																										2018-06-04 19:40:00	1	2		1
110	invitation_arm_1	cati_introduction_questions	2																										2018-06-05 19:46:00	1	2		1
110	invitation_arm_1	cati_introduction_questions	3																										2018-06-07 21:13:00	1	2		1
110	invitation_arm_1	cati_introduction_questions	4																										2018-06-12 17:55:00	1	2		1
110	invitation_arm_1	cati_introduction_questions	5																										2018-06-13 19:42:00	1	2		1
110	invitation_arm_1	cati_introduction_questions	6																										2018-06-19 20:19:00	1	1									1					1
111	invitation_arm_1				S6_a	A cluster-randomised controlled trial of a school-based fruit and vegetable intervention: Project Tomato.	England	UTC+01:00	9 hours behind	NSW time: 6PM-9PM (eg Monday evening) Their time: 9AM-12PM (Monday morning)	1	1		1	2018-05-07								1	2018-05-29		2		2
111	reminder_two_arm_1
111	invitation_arm_1	cati_introduction_questions	1																										2018-05-17 19:05:00	2	2		1
111	invitation_arm_1	cati_introduction_questions	2																										2018-06-05 20:56:00	2	2		1
111	invitation_arm_1	cati_introduction_questions	3																										2018-06-14 20:54:00	2	1									1					3	1	C.E.L.Evans@leeds.ac.uk	2	Wants to do online survey
112	invitation_arm_1				S52_c	Variations in smoking after admission to psychiatric inpatient units and impact of a partial smoking ban on smoking and on smoking-related perceptions.	Switzerland	UTC+02:00	8 hours behind	NSW time: 5PM-9PM (eg Monday evening) Their time: 9AM-1PM (Monday morning)	3	2		1	2018-07-31			1	6							2		0
112	invitation_arm_1	cati_introduction_questions	1																										2018-08-01 20:16:00	1	1									1
112	invitation_arm_1	cati_introduction_questions	2																										2018-08-16 18:59:00	1	1									1					1
113	invitation_arm_1				S30_a	Sustaining a school-based prevention program: results from the Aban Aya Sustainability Project.	USA	UTC-05:00	15 hours behind	NSW time: 7AM-10AM (Monday morning) Their time 4PM-7PM (Sunday evening)	1	2		1	2018-05-14				6				1	2018-06-04		2		0
114	invitation_arm_1				S135_a	The effectiveness of a school based substance abuse prevention program: EU-DAP cluster randomised controlled trial.	Italy	UTC+02:00	8 hours behind	NSW time: 5PM-9PM (eg Monday evening) Their time: 9AM-1PM (Monday morning)	1	1		1	2018-05-07								1	2018-05-29		0		0
114	invitation_arm_1	cati_introduction_questions	1																										2018-06-04 19:44:00	1	3			1
114	invitation_arm_1	cati_introduction_questions	2																										2018-06-05 19:49:00	1	1									3			1
114	invitation_arm_1	cati_introduction_questions	3																										2018-06-07 21:20:00	1	2		1
114	invitation_arm_1	cati_introduction_questions	4																										2018-06-12 18:26:00	1	1									1					1
114	invitation_arm_1	cati_introduction_questions	5																										2018-06-14 20:02:00	1	1									1					1
115	invitation_arm_1				S40_a	Wreaking "HAVOC" on smoking: Social branding to reach young adult 'Partiers' in Oklahoma.	USA	UTC-07:00	17 hours behind	NSW time: 7AM-12PM (Monday morning) Their time 2PM-7PM (Sunday evening)	1	2		1	2018-05-21				6							2		0
116	invitation_arm_1				S146_c	Substance-use outcomes at 18 months past baseline: the PROSPER community-University Partnership Trial.	USA	UTC?04:00	14 hours behind	NSW time: 11PM (eg Monday evening) Their time: 9AM (Monday morning) *** NSW time: 7AM-9AM (Monday morning) Their time 5PM-7PM (Sunday evening)	3	1		1	2018-11-13								1	2018-12-11		0		0
116	invitation_arm_1	cati_introduction_questions	1																										2018-11-14 07:26:00	1	1									1					1
116	invitation_arm_1	cati_introduction_questions	2																										2018-11-20 09:04:00	1	2		1
116	invitation_arm_1	cati_introduction_questions	3																										2018-11-21 09:57:00	1	1									3			1
116	invitation_arm_1	cati_introduction_questions	4																										2018-11-28 08:04:00	1	1									3			1
116	invitation_arm_1	cati_introduction_questions	5																										2018-12-07 09:14:00	1	2		1
116	invitation_arm_1	cati_introduction_questions	6																										2018-12-12 09:23:00	1	2		1
116	invitation_arm_1	cati_introduction_questions	7																										2018-12-14 10:19:00	1	2		1
116	invitation_arm_1	cati_introduction_questions	8																										2018-12-19 10:16:00	1	2		1
117	invitation_arm_1				S53_c	Impact of a long-term tobacco free policy at a comprehensive cancer center: A series of cross-sectional surveys.	Spain	UTC+02:00	8 hours behind	NSW time: 5PM-9PM (eg Monday evening) Their time: 9AM-1PM (Monday morning)	3	2		1	2018-08-08			8	6				1			2		0
117	invitation_arm_1	cati_introduction_questions	1																										2018-08-02 20:26:00	8	1									3			1
117	invitation_arm_1	cati_introduction_questions	2																										2018-11-28 19:58:00	1	2		1
118	invitation_arm_1				S47_a	Inpatient views and experiences before and after implementing a totally smoke-free policy in the acute psychiatry hospital setting.	Australia	UTC+10:00	Same time - VIC & TAS	NSW time: 9AM-7PM (eg Monday day) Their time: 9AM-7PM (Monday day)	1	2		1	2018-05-07			8	6				1	2018-05-29		2		0
118	invitation_arm_1	cati_introduction_questions	1																										2018-05-23 16:22:00	3	2		1
118	invitation_arm_1	cati_introduction_questions	2																										2018-06-19 15:15:00	3	4				1
118	invitation_arm_1	cati_introduction_questions	3																										2018-07-03 12:59:00	8	1									4
118	invitation_arm_1	cati_introduction_questions	4																										2018-07-11 14:54:00	8	2		1
118	invitation_arm_1	cati_introduction_questions	5																										2018-07-16 15:01:00	8	2		1
118	invitation_arm_1	cati_introduction_questions	6																										2018-07-18 14:24:00	8	8								1
119	invitation_arm_1				S113_a	A cluster randomized trial of a multi-level intervention, delivered by service staff, to increase physical activity of children attending center-based childcare.	Australia	UTC+10:00	Same time - NSW & ACT	NSW time: 9AM-7PM (eg Monday day) Their time: 9AM-7PM (Monday day)	1	1		1	2018-05-14								1	2018-06-04		2		0
119	reminder_two_arm_1
120	invitation_arm_1				S68_c	Plate size and children	USA	UTC?04:00	14 hours behind	NSW time: 11PM (eg Monday evening) Their time: 9AM (Monday morning) *** NSW time: 7AM-9AM (Monday morning) Their time 5PM-7PM (Sunday evening)	3	2	1	1	2018-11-13			1	5							2		0
120	invitation_arm_1	cati_introduction_questions	1																										2018-11-14 07:45:00	1	2		1
121	invitation_arm_1				S48_a	Smoke free hospital campus: Strong positive shift in attitudes post implementation but paradox in nursing and medical attitudes.	Ireland	UTC+01:00	9 hours behind	NSW time: 6PM-9PM (eg Monday evening) Their time: 9AM-12PM (Monday morning)	1	2		1	2018-05-07				6				1	2018-05-29		2		0
121	invitation_arm_1	cati_introduction_questions	1																										2018-05-17 19:07:00	2	2		1
121	invitation_arm_1	cati_introduction_questions	2																										2018-06-05 20:54:00	2	2		1
121	invitation_arm_1	cati_introduction_questions	3																										2018-06-14 20:53:00	2	2		1
121	invitation_arm_1	cati_introduction_questions	4																										2018-07-02 19:43:00	1	2		1
121	invitation_arm_1	cati_introduction_questions	5																										2018-07-17 17:42:00	1	2		1
121	invitation_arm_1	cati_introduction_questions	6																										2018-07-25 21:28:00	1	1									1					1
122	invitation_arm_1				S14_c	Effects of the Positive Action programme on problem behaviours in elementary school students: A matched-pair randomised control trial in Chicago.	USA	UTC?07:00	17 hours behind	NSW time: 7AM-12PM (Monday morning) Their time 2PM-7PM (Sunday evening)	3	2	1						5							2		0
123	invitation_arm_1				S59_c	A pedometer-based intervention to improve physical activity, fitness, and coronary heart disease risk in National Guard personnel.	USA	UTC?04:00	14 hours behind	NSW time: 11PM (eg Monday evening) Their time: 9AM (Monday morning) *** NSW time: 7AM-9AM (Monday morning) Their time 5PM-7PM (Sunday evening)	3	2							6							2		0
124	invitation_arm_1				S121_c	Project ALERT - A cluster randomised trial.	USA	UTC?04:00	14 hours behind	NSW time: 11PM (eg Monday evening) Their time: 9AM (Monday morning) *** NSW time: 7AM-9AM (Monday morning) Their time 5PM-7PM (Sunday evening)	3	2	1	1	2018-11-13			1	5							2		0
124	invitation_arm_1	cati_introduction_questions	1																										2018-11-15 09:36:00	1	2		1
124	invitation_arm_1	cati_introduction_questions	2																										2018-11-20 10:24:00	1	2		1
125	invitation_arm_1				S39_a	Mass media interventions to reduce youth smoking prevalence.	USA	UTC-04:00	14 hours behind	NSW time: 11PM (eg Monday evening) Their time: 9AM (Monday morning) *** NSW time: 7AM-9AM (Monday morning) Their time 5PM-7PM (Sunday evening)	1	1		1	2018-05-14								1	2018-06-04		0		0
125	invitation_arm_1	cati_introduction_questions	1																										2018-11-15 07:13:00	1	1									6
125	invitation_arm_1	cati_introduction_questions	2																										2018-12-07 08:29:00	1	1									3			1
125	invitation_arm_1	cati_introduction_questions	3																										2018-12-12 07:37:00	1	2		1
125	invitation_arm_1	cati_introduction_questions	4																										2018-12-14 09:01:00	1	2		1
126	invitation_arm_1				S12_a	A School-Based Intervention for Diabetes Risk Reduction.	USA	UTC-04:00	14 hours behind	NSW time: 11PM (eg Monday evening) Their time: 9AM (Monday morning) *** NSW time: 7AM-9AM (Monday morning) Their time 5PM-7PM (Sunday evening)	1	1		1	2018-05-14								1	2018-06-04		2		0
126	invitation_arm_1	cati_introduction_questions	1																										2018-08-30 06:08:00	1	2		1
126	invitation_arm_1	cati_introduction_questions	2																										2018-09-07 06:54:00	1	2		1
126	invitation_arm_1	cati_introduction_questions	3																										2018-09-08 07:28:00	1	2		1
126	invitation_arm_1	cati_introduction_questions	4																										2018-09-13 06:11:00	1	2		1
126	invitation_arm_1	cati_introduction_questions	5																										2018-09-18 08:24:00	1	2		1
126	invitation_arm_1	cati_introduction_questions	6																										2018-09-22 06:48:00	1	2		1
126	invitation_arm_1	cati_introduction_questions	7																										2018-09-25 07:33:00	1	2		1
126	invitation_arm_1	cati_introduction_questions	8																										2018-09-26 05:30:00	1	2		1
126	invitation_arm_1	cati_introduction_questions	9																										2018-10-25 07:41:00	1	2		1
126	invitation_arm_1	cati_introduction_questions	10																										2018-10-31 08:41:00	1	2		1
126	invitation_arm_1	cati_introduction_questions	11																										2018-11-07 10:27:00	1	2		1
126	invitation_arm_1	cati_introduction_questions	12																										2018-11-13 09:34:00	1	6	13/11 9.37 emailed Maria
126	invitation_arm_1	cati_introduction_questions	13																										2018-12-05 09:36:00	1	1									1					1
127	invitation_arm_1				S87_b	The relationship between local clean indoor air policies and smoking behaviours in Minnesota youth.	USA	UTC-05:00	15 hours behind	NSW time: 7AM-10AM (Monday morning) Their time 4PM-7PM (Sunday evening)	2	2		1	2018-09-17			3	6				1	2018-10-15		2		0
127	invitation_arm_1	cati_introduction_questions	1																										2018-10-26 06:49:00	3	2		1
127	invitation_arm_1	cati_introduction_questions	2																										2018-10-27 06:59:00	3	2		1
128	invitation_arm_1				S13_b	Longitudinal behavioral effects of a school-based fruit and vegetable promotion program.	USA	UTC-04:00	14 hours behind	NSW time: 11PM (eg Monday evening) Their time: 9AM (Monday morning) *** NSW time: 7AM-9AM (Monday morning) Their time 5PM-7PM (Sunday evening)	2	2	1	1	2018-09-03			1	5				1	2018-10-01		2		0
128	invitation_arm_1	cati_introduction_questions	1																										2018-09-13 06:31:00	1	1									1					1
128	invitation_arm_1	cati_introduction_questions	2																										2018-10-23 08:47:00	1	2		1
128	invitation_arm_1	cati_introduction_questions	3																										2018-10-25 08:47:00	1	2		1
128	invitation_arm_1	cati_introduction_questions	4																										2018-11-07 10:12:00	1	2		1
128	invitation_arm_1	cati_introduction_questions	5																										2018-11-13 09:10:00	1	6	13/11 9.14 Emailed Maria
128	invitation_arm_1	cati_introduction_questions	6																										2018-11-20 08:57:00	1	2		1
128	invitation_arm_1	cati_introduction_questions	7																										2018-11-28 07:58:00	1	2		1
129	invitation_arm_1				S183_c	The impact of behavioural interventions on young people's attitudes toward tobacco use.	Sweden	UTC+02:00	8 hours behind	NSW time: 5PM-9PM (eg Monday evening) Their time: 9AM-1PM (Monday morning)	3	2	1	1	2018-07-31			1	5							2		0
129	invitation_arm_1	cati_introduction_questions	1																										2018-08-02 19:38:00	1	2		1
129	invitation_arm_1	cati_introduction_questions	2																										2018-08-06 18:51:00	1	2		1
129	invitation_arm_1	cati_introduction_questions	3																										2018-08-09 19:36:00	1	2		1
130	invitation_arm_1				S136_a	A school-based randomised control trial to prevent and reduce adolescent substance use in the Czech Republic.	Czech Republic	UTC+02:00	8 hours behind	NSW time: 5PM-9PM (eg Monday evening) Their time: 9AM-1PM (Monday morning)	1	1		1	2018-05-07								1	2018-05-29		0	2018-06-29 19:31:59	2
130	invitation_arm_1	cati_introduction_questions	1																										2018-06-04 20:53:00	1	3			1
130	invitation_arm_1	cati_introduction_questions	2																										2018-06-05 20:53:00	1	3			1
130	invitation_arm_1	cati_introduction_questions	3																										2018-06-07 20:51:00	1	3
130	invitation_arm_1	cati_introduction_questions	4																										2018-06-12 17:59:00	1	1									3			1
130	invitation_arm_1	cati_introduction_questions	5																										2018-06-13 19:44:00	1	3			1
130	invitation_arm_1	cati_introduction_questions	6																										2018-06-19 20:27:00	1	1									1					1
130	invitation_arm_1	cati_introduction_questions	7																										2018-06-26 20:29:00	1	1									1					1
130	invitation_arm_1	cati_introduction_questions	8																										2018-06-29 17:40:00	1	2		1
131	invitation_arm_1				S49_a	Implementing a smoke-free medical campus: Impact on inpatient and employee out.	USA	UTC-04:00	14 hours behind	NSW time: 11PM (eg Monday evening) Their time: 9AM (Monday morning) *** NSW time: 7AM-9AM (Monday morning) Their time 5PM-7PM (Sunday evening)	1	2		1	2018-05-14			1	6				1	2018-06-04		2		0
131	invitation_arm_1	cati_introduction_questions	1																										2018-08-29 06:57:00	1	1									1					1
132	invitation_arm_1				S38_c	The results of the	USA	UTC?04:00	14 hours behind	NSW time: 11PM (eg Monday evening) Their time: 9AM (Monday morning) *** NSW time: 7AM-9AM (Monday morning) Their time 5PM-7PM (Sunday evening)	3	2							3							2		0
133	invitation_arm_1				S75_b	Testing an empowerment intervention to help parents make homes smoke-free: A randomized controlled trial.	Canada	UTC-04:00	14 hours behind	NSW time: 11PM (eg Monday evening) Their time: 9AM (Monday morning) *** NSW time: 7AM-9AM (Monday morning) Their time 5PM-7PM (Sunday evening)	2	1		1	2018-09-10								1	2018-10-08		0		0
133	invitation_arm_1	cati_introduction_questions	1																										2018-10-19 05:51:00	3	2		1
133	invitation_arm_1	cati_introduction_questions	2																										2018-10-26 06:58:00	3	1									3			1
133	invitation_arm_1	cati_introduction_questions	3																										2018-11-30 08:33:00	3	1									3			1
133	invitation_arm_1	cati_introduction_questions	4																										2018-12-11 07:53:00	3	1									3			1
133	invitation_arm_1	cati_introduction_questions	5																										2018-12-12 07:45:00	3	1									3			1
133	invitation_arm_1	cati_introduction_questions	6																										2018-12-12 08:56:00	3	1									3			1
133	invitation_arm_1	cati_introduction_questions	7																										2018-12-18 09:18:00	1	2		1
133	invitation_arm_1	cati_introduction_questions	8																										2018-12-18 10:05:00	1	1									3			1
133	invitation_arm_1	cati_introduction_questions	9																										2018-12-19 08:21:00	1	2		1
134	invitation_arm_1				S135_b	The effectiveness of a school based substance abuse prevention program: EU-DAP cluster randomised controlled trial.	Sweden	UTC+02:00	8 hours behind	NSW time: 5PM-9PM (eg Monday evening) Their time: 9AM-1PM (Monday morning)	2	2	1						5							2		0
135	invitation_arm_1				S165_a	Prevention of sexually transmitted infections in urban communities (Peru PREVEN): A multicomponent community-randomised controlled trial.	Peru	UTC-05:00	15 hours behind	NSW time: 7AM-10AM (Monday morning) Their time 4PM-7PM (Sunday evening)	1	2		1	2018-05-21				1	2018-05-24						2		0
136	invitation_arm_1				S160_b	Effect of a cash transfer programme for schooling on prevalence of HIV and herpes simplex type 2 in Malawi: A cluster randomised trial.	Malawi	UTC+02:00	8 hours behind	NSW time: 5PM-9PM (eg Monday evening) Their time: 9AM-1PM (Monday morning)	2	2		1	2018-05-28				6							2		0
137	invitation_arm_1				S1_c	The effectiveness of community-based cycling promotion: Findings from the Cycling Connecting Communities project in Sydney, Australia.	Australia	UTC+10:00	Same time - NSW & ACT	NSW time: 9AM-7PM (eg Monday day) Their time: 9AM-7PM (Monday day)	3	2		1	2018-07-16			1	6							2		0
137	invitation_arm_1	cati_introduction_questions	1																										2018-07-17 10:30:00	1	2		1
137	invitation_arm_1	cati_introduction_questions	2																										2018-07-17 12:48:00	1	1									3			1
137	invitation_arm_1	cati_introduction_questions	3																										2018-07-24 15:30:00	1	1									3			1
138	invitation_arm_1				S94_a	Evaluation of a multiple ecological level child obesity prevention program: Switch what you Do, View, and Chew.	USA	UTC-05:00	15 hours behind	NSW time: 7AM-10AM (Monday morning) Their time 4PM-7PM (Sunday evening)	1	1		1	2018-05-21											0		0
138	invitation_arm_1	cati_introduction_questions	1																										2018-06-21 07:58:00	5	1									1					1
139	invitation_arm_1				S212_b	Cluster Randomized Controlled Trial Evaluation of a Gender Equity and Family Planning Intervention for Married Men and Couples in Rural India.	India	UTC+05:30	4.5 hours behind	NSW time: 1:30PM-9PM (eg Monday afternoon/evening) Their time: 9AM-4:30PM (Monday day)	2	2		1	2018-07-03			1	2		2018-07-17	Retired				2		0
139	invitation_arm_1	cati_introduction_questions	1																										2018-07-04 18:41:00	1	1									1					1
139	invitation_arm_1	cati_introduction_questions	2																										2018-07-05 18:20:00	1	2		1
139	invitation_arm_1	cati_introduction_questions	3																										2018-07-09 19:15:00	1	2		1
139	invitation_arm_1	cati_introduction_questions	4																										2018-07-10 19:04:00	1	1									1					1
139	invitation_arm_1	cati_introduction_questions	5																										2018-07-17 18:48:00	1	1									6
140	invitation_arm_1				S200_c	Decreases in smoking prevalence in Asian communities served by the Racial and Ethnic Approaches to Community Health (REACH) Project.	USA	UTC-04:00	14 hours behind	NSW time: 11PM (eg Monday evening) Their time: 9AM (Monday morning) *** NSW time: 7AM-9AM (Monday morning) Their time 5PM-7PM (Sunday evening)	3	2		1	2018-11-13				6							2		0
141	invitation_arm_1				S48_b	Smoke free hospital campus: Strong positive shift in attitudes post implementation but paradox in nursing and medical attitudes.	Ireland	UTC+01:00	9 hours behind	NSW time: 6PM-9PM (eg Monday evening) Their time: 9AM-12PM (Monday morning)	2	2							6							2		0
142	invitation_arm_1				S172_c	Patterns of impact resulting from a 'sit less, move more' web-based program in sedentary office employees.	Australia	UTC+08:00	2 hours behind - WA	NSW time: 11AM-9PM (eg Monday day) Their time: 9AM-5PM (Monday day)	3	2	1						5							2		0
143	invitation_arm_1				S3_b	A community-based, environmental chronic disease prevention intervention to improve healthy eating psychosocial factors and behaviors in indigenous populations in the Canadian Arctic.	USA	UTC-04:00	14 hours behind	NSW time: 11PM (eg Monday evening) Their time: 9AM (Monday morning) *** NSW time: 7AM-9AM (Monday morning) Their time 5PM-7PM (Sunday evening)	2	1		1	2018-09-10			3					1	2018-10-08		0		0
143	invitation_arm_1	cati_introduction_questions	1																										2018-10-26 06:56:00	3	2		1
143	invitation_arm_1	cati_introduction_questions	2																										2018-10-27 07:03:00	3	2		1
144	invitation_arm_1				S182_a	Activating multi-ethnic youth for smoking prevention: Design, baseline findings, and implementation of project SPLASH.	USA	UTC-04:00	14 hours behind	NSW time: 11PM (eg Monday evening) Their time: 9AM (Monday morning) *** NSW time: 7AM-9AM (Monday morning) Their time 5PM-7PM (Sunday evening)	1	2		1	2018-05-14			1	2			Too busy	1	2018-06-04		2		0
144	invitation_arm_1	cati_introduction_questions	1																										2018-08-29 06:42:00	1	1									1					1
145	invitation_arm_1				S137_a	Outcomes of a prospective trial of student-athlete drug testing: The Student Athlete Testing Using Random Notification (SATURN) Study.	USA	UTC-07:00	17 hours behind	NSW time: 7AM-12PM (Monday morning) Their time 2PM-7PM (Sunday evening)	1	1		1	2018-05-21			8					1	2018-09-23		2		0
145	invitation_arm_1	cati_introduction_questions	1																										2018-08-22 09:15:00	8	1									2	1
146	invitation_arm_1				S85_a	The Impact on tobacco use of branded youth anti-tobacco activities and family communications about tobacco.	USA	UTC-07:00	17 hours behind	NSW time: 7AM-12PM (Monday morning) Their time 2PM-7PM (Sunday evening)	1	2	1	1	2018-05-21			1	5				1	2018-06-04		2		0
146	invitation_arm_1	cati_introduction_questions	1																										2018-06-28 10:27:00	8	3			1
146	invitation_arm_1	cati_introduction_questions	2																											8	3			1
146	invitation_arm_1	cati_introduction_questions	3																										2018-08-22 09:45:00	8	3			1
146	invitation_arm_1	cati_introduction_questions	4																										2018-08-28 09:36:00	8	3			1
146	invitation_arm_1	cati_introduction_questions	5																										2018-09-07 23:51:00	8	2		1
146	invitation_arm_1	cati_introduction_questions	6																										2018-11-14 10:59:00	1	2		1
146	invitation_arm_1	cati_introduction_questions	7																										2018-11-15 10:32:00	1	2		1
146	invitation_arm_1	cati_introduction_questions	8																										2018-11-20 11:22:00	1	2		1
146	invitation_arm_1	cati_introduction_questions	9																										2018-11-21 09:48:00		2		1
146	invitation_arm_1	cati_introduction_questions	10																										2018-11-28 10:54:00	1	3			1
147	invitation_arm_1				S74_b	The "Don't smoke in our home" randomized controlled trial to protect children from second-hand smoke exposure at home.	Italy	UTC+02:00	8 hours behind	NSW time: 5PM-9PM (eg Monday evening) Their time: 9AM-1PM (Monday morning)	2	2	1					7	5							2		0
148	invitation_arm_1				S114_a	Impact of a worksite wellness program on the nutrition and physical activity environment of child care centers.	USA	UTC-07:00	17 hours behind	NSW time: 7AM-12PM (Monday morning) Their time 2PM-7PM (Sunday evening)	1	1		1	2018-09-24			1					1	2018-06-11		0		0
148	invitation_arm_1	cati_introduction_questions	1																										2018-08-22 09:37:00	8	1									2	1
148	invitation_arm_1	cati_introduction_questions	2																										2018-08-28 09:15:00	8	1									3			1
148	invitation_arm_1	cati_introduction_questions	3																										2018-11-06 08:29:00	1	1									3			1
148	invitation_arm_1	cati_introduction_questions	4																										2018-11-08 09:44:00	1	2		1
148	invitation_arm_1	cati_introduction_questions	5																										2018-11-09 07:33:00	1	1									1					1
149	invitation_arm_1				S10_c	A school-based obesity control programme: Project Energize. Two-year outcomes.	New Zealand	UTC+12:00	2 hours ahead	NSW time: 9AM-5PM (eg Monday day) Their time: 10AM-7PM (Monday day)	3	2	1						5							2		0
150	invitation_arm_1				S93_b	Physical Activity Across the Curriculum (PAAC): A randomized controlled trial to promote physical activity and diminish overweight and obesity in elementary school children.	USA	UTC-05:00	15 hours behind	NSW time: 7AM-10AM (Monday morning) Their time 4PM-7PM (Sunday evening)	2	2	1	1	2018-09-17			3	5				1	2018-10-15		2		0
150	invitation_arm_1	cati_introduction_questions	1																										2018-10-19 07:11:00	3	2		1
150	invitation_arm_1	cati_introduction_questions	2																										2018-10-25 08:50:00	3	2		1
150	invitation_arm_1	cati_introduction_questions	3																										2018-11-30 08:38:00	3	2		1
151	invitation_arm_1				S166_a	Impact and process evaluation of integrated community and clinic-based HIV-1 control: A cluster-randomised trial in eastern Zimbabwe.	UK	UTC+01:00	9 hours behind	NSW time: 6PM-9PM (eg Monday evening) Their time: 9AM-12PM (Monday morning)	1	1		1	2018-05-07								1	2018-05-29		2		0
151	reminder_arm_1
151	invitation_arm_1	cati_introduction_questions	1																										2018-05-17 19:14:00	2	3			1
151	invitation_arm_1	cati_introduction_questions	2																										2018-05-31 19:04:00	2	3			1
151	invitation_arm_1	cati_introduction_questions	3																										2018-06-05 20:52:00	2	3			1
151	invitation_arm_1	cati_introduction_questions	4																										2018-07-02 19:21:00	1	3			1
151	invitation_arm_1	cati_introduction_questions	5																										2018-07-03 18:36:00	1	3			1
151	invitation_arm_1	cati_introduction_questions	6																										2018-07-04 20:20:00	1	2		1
151	invitation_arm_1	cati_introduction_questions	7																										2018-07-05 18:03:00	1	3			1
151	invitation_arm_1	cati_introduction_questions	8																										2018-07-10 19:44:00	1	3			1
151	invitation_arm_1	cati_introduction_questions	9																										2018-07-11 18:18:00	1	3			1
151	invitation_arm_1	cati_introduction_questions	10																										2018-07-25 21:14:00	1	2		1
151	invitation_arm_1	cati_introduction_questions	11																										2018-07-27 20:29:00	1	2		1
151	invitation_arm_1	cati_introduction_questions	12																										2018-07-30 19:28:00	1	2		1
151	invitation_arm_1	cati_introduction_questions	13																										2018-08-14 19:32:00	1	2		1
151	invitation_arm_1	cati_introduction_questions	14																										2018-09-19 19:38:00	1	3			1
151	invitation_arm_1	cati_introduction_questions	15																										2018-10-03 22:29:00	1	2		1
152	invitation_arm_1				S118_a	A multifaceted school-based intervention to reduce risk for type 2 diabetes in at-risk youth.	USA	UTC-04:00	14 hours behind	NSW time: 11PM (eg Monday evening) Their time: 9AM (Monday morning) *** NSW time: 7AM-9AM (Monday morning) Their time 5PM-7PM (Sunday evening)	1	2		1	2018-05-14				6							2		0
153	invitation_arm_1				S138_a	The BRAVE (Building Resiliency and Vocational Excellence) Program: Evaluation findings for a career-oriented substance abuse and violence preventive intervention.	USA	UTC-04:00	14 hours behind	NSW time: 11PM (eg Monday evening) Their time: 9AM (Monday morning) *** NSW time: 7AM-9AM (Monday morning) Their time 5PM-7PM (Sunday evening)	1	2		1	2018-05-14			1	3				1	2018-06-04		2		0
153	invitation_arm_1	cati_introduction_questions	1																										2018-06-13 07:12:00	1	1									3			1
153	invitation_arm_1	cati_introduction_questions	2																										2018-06-19 08:56:00	1	2		1
153	invitation_arm_1	cati_introduction_questions	3																										2018-06-21 03:02:00	1	1									4				They Believe James has left this institution
154	invitation_arm_1				S156_a	Integration of family planning services into HIV care and treatment in Kenya: A cluster randomized trial.	USA	UTC-07:00	17 hours behind	NSW time: 7AM-12PM (Monday morning) Their time 2PM-7PM (Sunday evening)	1	2		1	2018-05-21			8	6				1	2018-06-11		2		0
154	invitation_arm_1	cati_introduction_questions	1																										2018-06-28 10:30:00	8	2		1
154	invitation_arm_1	cati_introduction_questions	2																										2018-07-03 00:42:00	8	2		1
154	invitation_arm_1	cati_introduction_questions	3																										2018-08-22 09:48:00	8	2		1
154	invitation_arm_1	cati_introduction_questions	4																										2018-08-28 09:38:00	8	2		1
154	invitation_arm_1	cati_introduction_questions	5																										2018-09-08 00:37:00	8	2		1
154	invitation_arm_1	cati_introduction_questions	6																										2018-11-14 10:57:00	1	2		1
154	invitation_arm_1	cati_introduction_questions	7																										2018-11-15 10:30:00	1	2		1
154	invitation_arm_1	cati_introduction_questions	8																										2018-11-20 11:10:00	1	1									1					1
154	invitation_arm_1	cati_introduction_questions	9																										2018-11-21 09:46:00	1	2		1
154	invitation_arm_1	cati_introduction_questions	10																										2018-11-29 09:05:00	1	1									3			1
155	invitation_arm_1				S208_b	The Sacramento Neighborhood Alcohol Prevention Project: Outcomes from a community prevention trial.	USA	UTC-07:00	17 hours behind	NSW time: 7AM-12PM (Monday morning) Their time 2PM-7PM (Sunday evening)	2	1		1	2018-09-24			1					1	2018-10-22		2		0
155	invitation_arm_1	cati_introduction_questions	1																										2018-10-03 10:12:00	1	2		1
155	invitation_arm_1	cati_introduction_questions	2																										2018-10-06 08:40:00	1	2		1
155	invitation_arm_1	cati_introduction_questions	3																										2018-10-09 09:25:00	1	2		1
155	invitation_arm_1	cati_introduction_questions	4																										2018-10-20 09:24:00	1	2		1
155	invitation_arm_1	cati_introduction_questions	5																										2018-10-23 09:31:00	1	2		1
155	invitation_arm_1	cati_introduction_questions	6																										2018-10-25 10:17:00	1	2		1
155	invitation_arm_1	cati_introduction_questions	7																										2018-10-26 08:16:00	1	2		1
155	invitation_arm_1	cati_introduction_questions	8																										2018-10-31 08:47:00	1	2		1
155	invitation_arm_1	cati_introduction_questions	9																										2018-11-02 10:34:00	1	2		1
155	invitation_arm_1	cati_introduction_questions	10																										2018-11-06 09:33:00	1	2		1
155	invitation_arm_1	cati_introduction_questions	11																										2018-11-08 10:53:00	1	2		1
155	invitation_arm_1	cati_introduction_questions	12																										2018-11-09 07:25:00	1	1									1					1
156	invitation_arm_1				S15_a	Effects of a 20-month cluster randomised controlled school-based intervention trial on BMI of school-aged boys and girls: the HEIA study.	Norway	UTC+02:00	8 hours behind	NSW time: 5PM-9PM (eg Monday evening) Their time: 9AM-1PM (Monday morning)	1	2		1	2018-05-07			1	2		2018-06-29		1	2018-05-29		2		2
156	invitation_arm_1	cati_introduction_questions	1																										2018-06-04 19:53:00	1	2		1
156	invitation_arm_1	cati_introduction_questions	2																										2018-06-05 20:09:00	1	2		1
156	invitation_arm_1	cati_introduction_questions	3																										2018-06-07 21:30:00	1	2		1
156	invitation_arm_1	cati_introduction_questions	4																										2018-06-12 18:45:00	1	1									6
156	invitation_arm_1	cati_introduction_questions	5																										2018-06-13 19:51:00	1	2		1
156	invitation_arm_1	cati_introduction_questions	6																										2018-06-19 20:44:00	1	2		1
156	invitation_arm_1	cati_introduction_questions	7																										2018-06-21 22:50:00	1	3			1
156	invitation_arm_1	cati_introduction_questions	8																										2018-06-25 21:41:00	1	2		1
156	invitation_arm_1	cati_introduction_questions	9																										2018-06-26 21:31:00	1	3			1
156	invitation_arm_1	cati_introduction_questions	10																										2018-06-28 17:33:00	1	6	Refusal by email 28/6 5.26pm
157	invitation_arm_1				S47_b	Inpatient views and experiences before and after implementing a totally smoke-free policy in the acute psychiatry hospital setting.	Australia	UTC+10:00	Same time - VIC & TAS	NSW time: 9AM-7PM (eg Monday day) Their time: 9AM-7PM (Monday day)	2	2		1	2018-07-03			1	6				1	2018-07-31		2		0
157	invitation_arm_1	cati_introduction_questions	1																										2018-07-17 11:43:00	1	2		1
157	invitation_arm_1	cati_introduction_questions	2																										2018-07-18 16:34:00	1	1									1					2	1		2	Email sent 18/7 4.44pm
157	invitation_arm_1	cati_introduction_questions	3																										2018-07-24 15:44:00	1	2		1
158	invitation_arm_1				S95_a	Preliminary findings of the effect of a 3-year after-school physical activity intervention on fitness and body fat: the Medical College of Georgia Fitkid Project.	USA	UTC-04:00	14 hours behind	NSW time: 11PM (eg Monday evening) Their time: 9AM (Monday morning) *** NSW time: 7AM-9AM (Monday morning) Their time 5PM-7PM (Sunday evening)	1	1		1	2018-05-14								1	2018-06-04		2		0
158	reminder_arm_1
159	invitation_arm_1				S147_a	A randomised trial of Parents Who Care: Effects on key outcomes at 24-month follow-up.	USA	UTC-07:00	17 hours behind	NSW time: 7AM-12PM (Monday morning) Their time 2PM-7PM (Sunday evening)	1	2		1	2018-05-21			1	3				1	2018-06-11		2		0
159	invitation_arm_1	cati_introduction_questions	1																										2018-08-22 09:06:00	8	1									3			1
159	invitation_arm_1	cati_introduction_questions	2																										2018-11-14 10:44:00	1	1									3			1
160	invitation_arm_1				S107_a	High 5 for Kids: The impact of a home visiting program on fruit and vegetable intake of parents and their preschool children.	USA	UTC-05:00	15 hours behind	NSW time: 7AM-10AM (Monday morning) Their time 4PM-7PM (Sunday evening)	1	2		1	2018-05-14				1	2018-05-16						2		0
161	invitation_arm_1				S149_c	Effects of Smokefree Class Competition 1 year after the end of intervention: A cluster randomised controlled trial.	Germany	UTC+02:00	8 hours behind	NSW time: 5PM-9PM (eg Monday evening) Their time: 9AM-1PM (Monday morning)	3	1		1	2018-07-31			1								0		0
161	invitation_arm_1	cati_introduction_questions	1																										2018-08-01 21:03:00	1	1									1					1
162	invitation_arm_1				S82_c	Improving the dietary intake of under nourished older people in residential care homes using an energy-enriching food approach: A cluster randomised controlled study.	UK	UTC+01:00	9 hours behind	NSW time: 6PM-9PM (eg Monday evening) Their time: 9AM-12PM (Monday morning)	3	2	1						5							2		0
163	invitation_arm_1				S179_c	Project SUCCESS' effects on the substance use of alternative high school students.	USA	UTC-04:00	14 hours behind	NSW time: 11PM (eg Monday evening) Their time: 9AM (Monday morning) *** NSW time: 7AM-9AM (Monday morning) Their time 5PM-7PM (Sunday evening)	3	2		1	2018-11-13				3							2		0
164	invitation_arm_1				S115_a	Munch and Move: Evaluation of a preschool healthy eating and movement skill program.	Australia	UTC+10:00	Same time - NSW & ACT	NSW time: 9AM-7PM (eg Monday day) Their time: 9AM-7PM (Monday day)	1	1		1	2018-05-07			3					1	2018-05-29		0		0
164	invitation_arm_1	cati_introduction_questions	1																										2018-05-23 16:11:00	3	2		1
164	invitation_arm_1	cati_introduction_questions	2																										2018-06-19 15:12:00	3	2		1
164	invitation_arm_1	cati_introduction_questions	3																										2018-07-05 13:58:00	5	1									3
164	invitation_arm_1	cati_introduction_questions	4																										2018-07-06 16:04:00	3	2		1
164	invitation_arm_1	cati_introduction_questions	5																										2018-07-24 11:51:00	3	1									4				24/7 11.50am WN JJ - need to check for another number
164	invitation_arm_1	cati_introduction_questions	6																										2018-07-26 15:29:00	3	8								1
165	invitation_arm_1				S199_c	Trends in smoking among African-Americans: A description of Nashville's REACH 2010 initiative.	USA	UTC?05:00	15 hours behind	NSW time: 7AM-10AM (Monday morning) Their time 4PM-7PM (Sunday evening)	3	1														0		0
166	invitation_arm_1				S65_c	Impact of a theoretically based sex education programme (SHARE) delivered by teachers on NHS registered conceptions and terminations: Final results of cluster randomised trial.	UK	UTC+01:00	9 hours behind	NSW time: 6PM-9PM (eg Monday evening) Their time: 9AM-12PM (Monday morning)	3	1		1	2018-07-31			8					1			0		0
166	invitation_arm_1	cati_introduction_questions	1																										2018-08-02 19:18:00	8	1									3			1
166	invitation_arm_1	cati_introduction_questions	2																										2018-10-03 19:06:00	8	1									3
166	invitation_arm_1	cati_introduction_questions	3																										2018-12-06 20:09:00	1	2		1
167	invitation_arm_1				S86_a	Results of a Type 2 Translational Research Trial to Prevent Adolescent Drug Use and Delinquency.	USA	UTC-07:00	17 hours behind	NSW time: 7AM-12PM (Monday morning) Their time 2PM-7PM (Sunday evening)	1	1		1	2018-05-21								1	2018-06-11		0		0
167	invitation_arm_1	cati_introduction_questions	1																										2018-11-14 10:40:00	1	2		1
167	invitation_arm_1	cati_introduction_questions	2																										2018-11-15 10:22:00	1	2		1
167	invitation_arm_1	cati_introduction_questions	3																										2018-11-20 11:08:00	1	2		1
167	invitation_arm_1	cati_introduction_questions	4																										2018-11-21 09:44:00	1	2		1
167	invitation_arm_1	cati_introduction_questions	5																										2018-11-28 10:48:00	1	2		1
167	invitation_arm_1	cati_introduction_questions	6																										2018-11-29 09:18:00	1	2		1
167	invitation_arm_1	cati_introduction_questions	7																										2018-12-01 08:54:00	1	2		1
167	invitation_arm_1	cati_introduction_questions	8																										2018-12-05 10:39:00	1	2		1
167	invitation_arm_1	cati_introduction_questions	9																										2018-12-07 09:50:00	1	2		1
167	invitation_arm_1	cati_introduction_questions	10																										2018-12-12 10:17:00	1	2		1
167	invitation_arm_1	cati_introduction_questions	11																										2018-12-14 10:36:00	1	2		1
167	invitation_arm_1	cati_introduction_questions	12																										2018-12-18 10:37:00	1	2		1
168	invitation_arm_1				S161_c	The Regai Dzive Shiri project: Results of a randomized trial of an HIV prevention intervention for youth.	UK	UTC+01:00	9 hours behind	NSW time: 6PM-9PM (eg Monday evening) Their time: 9AM-12PM (Monday morning)	3	2		1	2018-07-31			8	1							2		0
168	invitation_arm_1	cati_introduction_questions	1																										2018-08-02 19:16:00	8	2		1
168	invitation_arm_1	cati_introduction_questions	2																										2018-08-03 19:53:00	8	2		1
168	invitation_arm_1	cati_introduction_questions	3																										2018-08-06 19:21:00	8	2		1
168	invitation_arm_1	cati_introduction_questions	4																										2018-08-08 20:04:00	8	2		1
168	invitation_arm_1	cati_introduction_questions	5																										2018-08-29 20:37:00	8	2		1
169	invitation_arm_1				S171_b	Workplace sitting and height-adjustable workstations: A randomised controlled trial.	Australia	UTC+08:00	2 hours behind - WA	NSW time: 11AM-9PM (eg Monday day) Their time: 9AM-5PM (Monday day)	2	2		1	2018-07-03			1	4							2	2018-07-10 21:25:24	2
169	invitation_arm_1	cati_introduction_questions	1																										2018-07-05 15:34:00	1	1									1					1
169	invitation_arm_1	cati_introduction_questions	2																										2018-07-10 16:58:00	1	1									1					1
170	invitation_arm_1				S127_c	Effects of the 5th and 7th grade enhanced versions of the keepin' it REAL substance use prevention curriculum.	USA	UTC?04:00	14 hours behind	NSW time: 11PM (eg Monday evening) Their time: 9AM (Monday morning) *** NSW time: 7AM-9AM (Monday morning) Their time 5PM-7PM (Sunday evening)	3	2							6							2		0
171	invitation_arm_1				S183_a	The impact of behavioural interventions on young people's attitudes toward tobacco use.	Sweden	UTC+02:00	8 hours behind	NSW time: 5PM-9PM (eg Monday evening) Their time: 9AM-1PM (Monday morning)	1	2	1	1	2018-05-07			1	5				1	2018-05-29		2		2
171	invitation_arm_1	cati_introduction_questions	1																										2018-06-04 19:59:00	1	2		1
171	invitation_arm_1	cati_introduction_questions	2																										2018-06-05 20:13:00	1	1									3			1
171	invitation_arm_1	cati_introduction_questions	3																										2018-06-05 21:04:00	1	2		1
171	invitation_arm_1	cati_introduction_questions	4																										2018-06-07 20:55:00	1	1									3			1
171	invitation_arm_1	cati_introduction_questions	5																										2018-06-12 18:16:00	1	2		1
171	invitation_arm_1	cati_introduction_questions	6																										2018-06-13 20:02:00	1	1									3			1
172	invitation_arm_1				S65_a	Impact of a theoretically based sex education programme (SHARE) delivered by teachers on NHS registered conceptions and terminations: Final results of cluster randomised trial.	Scotland	UTC+01:00	9 hours behind	NSW time: 6PM-9PM (eg Monday evening) Their time: 9AM-12PM (Monday morning)	1	1		1	2018-06-18								1	2018-06-11		0		0
172	invitation_arm_1	cati_introduction_questions	1																										2018-05-17 19:17:00	2	2		1
172	invitation_arm_1	cati_introduction_questions	2																										2018-07-02 19:15:00	1	2		1
172	invitation_arm_1	cati_introduction_questions	3																										2018-07-03 18:33:00	1	2		1
172	invitation_arm_1	cati_introduction_questions	4																										2018-07-04 20:18:00	1	2		1
172	invitation_arm_1	cati_introduction_questions	5																										2018-07-05 17:57:00	1	2		1
172	invitation_arm_1	cati_introduction_questions	6																										2018-07-05 18:00:00	1
172	invitation_arm_1	cati_introduction_questions	7																										2018-07-10 19:47:00	1	2		1
172	invitation_arm_1	cati_introduction_questions	8																										2018-07-11 18:26:00		2		1
172	invitation_arm_1	cati_introduction_questions	9																										2018-07-13 19:44:00	1	1									1					2	1		2	marion.henderson@glasgow.ac.uk
172	invitation_arm_1	cati_introduction_questions	10																										2018-07-17 17:54:00	1	2		1
172	invitation_arm_1	cati_introduction_questions	11																										2018-07-19 20:17:00	1	2		1
172	invitation_arm_1	cati_introduction_questions	12																										2018-07-25 22:03:00	1	2		1
172	invitation_arm_1	cati_introduction_questions	13																										2018-08-14 19:28:00	1	2		1
172	invitation_arm_1	cati_introduction_questions	14																										2018-09-19 19:29:00	1	2		1
172	invitation_arm_1	cati_introduction_questions	15																										2018-10-03 22:23:00	1	2		1
172	invitation_arm_1	cati_introduction_questions	16																										2018-11-28 21:23:00	1	2		1
172	invitation_arm_1	cati_introduction_questions	17																										2018-12-06 21:02:00	1	2		1
172	invitation_arm_1	cati_introduction_questions	18																										2018-12-11 20:48:00	1	2		1
173	invitation_arm_1				S170_c	Effectiveness of a worksite social & physical environment intervention on need for recovery, physical activity and relaxation: Results of a randomized controlled trial.	The Netherlands	UTC+02:00	8 hours behind	NSW time: 5PM-9PM (eg Monday evening) Their time: 9AM-1PM (Monday morning)	3	1		1	2018-07-31			1					1			0		0
173	invitation_arm_1	cati_introduction_questions	1																										2018-08-02 19:42:00	1	2		1
173	invitation_arm_1	cati_introduction_questions	2																										2018-08-06 19:14:00	1	2		1
173	invitation_arm_1	cati_introduction_questions	3																										2018-08-09 19:43:00	1	2		1
173	invitation_arm_1	cati_introduction_questions	4																										2018-08-14 20:57:00	1	2		1
173	invitation_arm_1	cati_introduction_questions	5																										2018-08-16 20:43:00	1	2		1
173	invitation_arm_1	cati_introduction_questions	6																										2018-09-19 19:08:00	1	2		1
173	invitation_arm_1	cati_introduction_questions	7																										2018-10-03 21:57:00	1	2		1
173	invitation_arm_1	cati_introduction_questions	8																										2018-11-28 21:03:00	1	2		1
173	invitation_arm_1	cati_introduction_questions	9																										2018-12-06 20:55:00	1	2		1
173	invitation_arm_1	cati_introduction_questions	10																										2018-12-11 20:28:00	1	2		1
174	invitation_arm_1				S176_a	Long-term effects of a home-based smoking prevention program on smoking initiation: A cluster randomized controlled trial.	The Netherlands	UTC+02:00	8 hours behind	NSW time: 5PM-9PM (eg Monday evening) Their time: 9AM-1PM (Monday morning)	1	2		1	2018-05-07			1	6				1	2018-05-29		2		0
174	invitation_arm_1	cati_introduction_questions	1																										2018-06-04 20:03:00	1	3			1
175	invitation_arm_1				S180_b	Long-term effects of implementation intentions on prevention of smoking uptake among adolescents: A cluster randomised controlled trial.	UK	UTC+01:00	9 hours behind	NSW time: 6PM-9PM (eg Monday evening) Their time: 9AM-12PM (Monday morning)	2	2		1	2018-05-28			1	2				1	2018-06-19		2		0
175	invitation_arm_1	cati_introduction_questions	1																										2018-07-02 19:10:00	1	2		1
175	invitation_arm_1	cati_introduction_questions	2																										2018-07-03 18:28:00	1	2		1
175	invitation_arm_1	cati_introduction_questions	3																										2018-07-04 20:14:00	1	2		1
175	invitation_arm_1	cati_introduction_questions	4																										2018-07-10 19:56:00	1	1									1					2	2
176	invitation_arm_1				S2_c	The Devon Active Villages Evaluation (DAVE) trial of a community-level physical activity intervention in rural south-west England: A stepped wedge cluster randomised controlled trial.	UK	UTC+01:00	9 hours behind	NSW time: 6PM-9PM (eg Monday evening) Their time: 9AM-12PM (Monday morning)	3	1		1	2018-07-31			8					1			0		0
176	invitation_arm_1	cati_introduction_questions	1																										2018-08-02 19:13:00	8	5					1
176	invitation_arm_1	cati_introduction_questions	2																										2018-08-10 21:08:00	8	3			1
176	invitation_arm_1	cati_introduction_questions	3																										2018-08-20 18:42:00	8	3			1
176	invitation_arm_1	cati_introduction_questions	4																										2018-08-29 20:32:00	8	1									3			1
176	invitation_arm_1	cati_introduction_questions	5																										2018-09-13 21:35:00	8	2		1
176	invitation_arm_1	cati_introduction_questions	6																										2018-10-03 18:58:00	8	1									2	1
177	invitation_arm_1				S12_c	A School-Based Intervention for Diabetes Risk Reduction.	USA	UTC?04:00	14 hours behind	NSW time: 11PM (eg Monday evening) Their time: 9AM (Monday morning) *** NSW time: 7AM-9AM (Monday morning) Their time 5PM-7PM (Sunday evening)	3	2	1	1	2018-11-13			1	5							2		0
177	invitation_arm_1	cati_introduction_questions	1																										2018-11-14 08:25:00	1	1									2	1
177	invitation_arm_1	cati_introduction_questions	2																										2018-11-20 09:33:00	1	2		1
177	invitation_arm_1	cati_introduction_questions	3																										2018-11-21 10:09:00		2		1
178	invitation_arm_1				S13_a	Longitudinal behavioral effects of a school-based fruit and vegetable promotion program.	USA	UTC-04:00	14 hours behind	NSW time: 11PM (eg Monday evening) Their time: 9AM (Monday morning) *** NSW time: 7AM-9AM (Monday morning) Their time 5PM-7PM (Sunday evening)	1	1		1	2018-05-14								1	2018-06-04		2		0
178	invitation_arm_1	cati_introduction_questions	1																										2018-06-13 07:54:00	1	3			1
178	invitation_arm_1	cati_introduction_questions	2																										2018-06-19 08:04:00	1	3			1
178	invitation_arm_1	cati_introduction_questions	3																										2018-06-21 02:26:00	1	3			1
178	invitation_arm_1	cati_introduction_questions	4																										2018-06-21 04:05:00	1	2		1
178	invitation_arm_1	cati_introduction_questions	5																										2018-08-29 06:37:00	1	3			1
178	invitation_arm_1	cati_introduction_questions	6																										2018-08-30 08:33:00	1	3			1
178	invitation_arm_1	cati_introduction_questions	7																										2018-09-08 06:24:00	1	3			1
178	invitation_arm_1	cati_introduction_questions	8																										2018-09-08 06:53:00	1	3			1
178	invitation_arm_1	cati_introduction_questions	9																										2018-09-12 08:41:00	1	3			1
178	invitation_arm_1	cati_introduction_questions	10																										2018-09-13 05:23:00	1	3			1
178	invitation_arm_1	cati_introduction_questions	11																										2018-09-18 08:12:00	1	2		1
178	invitation_arm_1	cati_introduction_questions	12																										2018-09-22 07:27:00	1	2		1
178	invitation_arm_1	cati_introduction_questions	13																										2018-09-22 07:48:00	1	3			1
178	invitation_arm_1	cati_introduction_questions	14																										2018-09-25 08:42:00	1	2		1
178	invitation_arm_1	cati_introduction_questions	15																										2018-09-27 08:48:00	1	3			1
178	invitation_arm_1	cati_introduction_questions	16																										2018-10-02 08:29:00	1	2		1
178	invitation_arm_1	cati_introduction_questions	17																										2018-10-02 08:52:00	1	2		1
178	invitation_arm_1	cati_introduction_questions	18																										2018-10-09 07:52:00	1	2		1
178	invitation_arm_1	cati_introduction_questions	19																										2018-10-09 07:53:00	1	8								1
178	invitation_arm_1	cati_introduction_questions	20																										2018-10-09 08:01:00	1	8
178	invitation_arm_1	cati_introduction_questions	21																										2018-10-25 05:51:00	1	8								1
179	invitation_arm_1				S138_b	The BRAVE (Building Resiliency and Vocational Excellence) Program: Evaluation findings for a career-oriented substance abuse and violence preventive intervention.	USA	UTC-04:00	14 hours behind	NSW time: 11PM (eg Monday evening) Their time: 9AM (Monday morning) *** NSW time: 7AM-9AM (Monday morning) Their time 5PM-7PM (Sunday evening)	2	2		1	2018-09-03			1	2							2		0
179	invitation_arm_1	cati_introduction_questions	1																										2018-09-13 06:38:00	1	1									1					1
180	invitation_arm_1				S165_b	Prevention of sexually transmitted infections in urban communities (Peru PREVEN): A multicomponent community-randomised controlled trial.	USA	UTC-07:00	17 hours behind	NSW time: 7AM-12PM (Monday morning) Their time 2PM-7PM (Sunday evening)	2	1		1	2018-09-17			1					1	2018-10-15		2		0
180	invitation_arm_1	cati_introduction_questions	1																										2018-09-25 08:04:00	1	2		1
180	invitation_arm_1	cati_introduction_questions	2																										2018-09-26 08:34:00	1	2		1
180	invitation_arm_1	cati_introduction_questions	3																										2018-09-27 09:20:00	1	2		1
180	invitation_arm_1	cati_introduction_questions	4																										2018-10-03 11:43:00	1	2		1
180	invitation_arm_1	cati_introduction_questions	5																										2018-10-06 09:44:00	1	2		1
180	invitation_arm_1	cati_introduction_questions	6																										2018-10-09 10:13:00	1	1									3			1
180	invitation_arm_1	cati_introduction_questions	7																										2018-10-11 09:57:00	1	2		1
180	invitation_arm_1	cati_introduction_questions	8																										2018-10-20 10:12:00	1	1									1					1
180	invitation_arm_1	cati_introduction_questions	9																										2018-12-01 10:01:00	1	1									1					1
181	invitation_arm_1				S145_b	Family, school, peer and individual influences on early adolescent alcohol use: First-year impact of the Resilient Families programme.	Australia	UTC+10:00	Same time - VIC & TAS	NSW time: 9AM-7PM (eg Monday day) Their time: 9AM-7PM (Monday day)	2	2		1	2018-07-03			7	2		2018-07-23	Author refused over the phone. Author suggested we contact John ID# 413 who would be a better interviewee for this study.				2		0
181	invitation_arm_1	cati_introduction_questions	1																										2018-07-10 17:13:00	7	2		1
181	invitation_arm_1	cati_introduction_questions	2																										2018-07-16 12:24:00	1	2		1
181	invitation_arm_1	cati_introduction_questions	3																										2018-07-17 16:48:00	1	2		1
181	invitation_arm_1	cati_introduction_questions	4																										2018-07-18 16:57:00	1	2		1
181	invitation_arm_1	cati_introduction_questions	5																										2018-07-23 12:28:00	1	1									1					1
182	invitation_arm_1				S198_a	The WORD (Wholeness, Oneness, Righteousness, Deliverance): A faith-based weight-loss program utilizing a community-based participatory research approach.	USA	UTC-05:00	15 hours behind	NSW time: 7AM-10AM (Monday morning) Their time 4PM-7PM (Sunday evening)	1	2		1	2018-05-21			1	6				1	2018-06-11		2		0
182	invitation_arm_1	cati_introduction_questions	1																										2018-08-30 07:05:00	3	2		1
182	invitation_arm_1	cati_introduction_questions	2																										2018-08-31 06:21:00	3	2		1
182	invitation_arm_1	cati_introduction_questions	3																										2018-09-06 06:52:00	3	2		1
182	invitation_arm_1	cati_introduction_questions	4																										2018-09-21 06:46:00	3	2		1
182	invitation_arm_1	cati_introduction_questions	5																										2018-10-09 06:08:00	1	1									1					1
183	invitation_arm_1				S158_c	Increasing postpartum contraception in rural India: Evaluation of a community-based behavior change communication intervention.	India	UTC+05:30	4.5 hours behind	NSW time: 1:30PM-9PM (eg Monday afternoon/evening) Their time: 9AM-4:30PM (Monday day)	3	2							3							2		0
184	invitation_arm_1				S81_b	Maintaining nutrition in aged care residents with a train-the-trainer intervention and nutrition coordinator.	Australia	UTC+08:00	2 hours behind - WA	NSW time: 11AM-9PM (eg Monday day) Their time: 9AM-5PM (Monday day)	2	1		1	2018-07-03			1					1	2018-07-31		0		0
184	invitation_arm_1	cati_introduction_questions	1																										2018-07-04 17:51:00	1	2		1
184	invitation_arm_1	cati_introduction_questions	2																										2018-07-05 17:34:00	1	2		1
184	invitation_arm_1	cati_introduction_questions	3																										2018-07-06 11:11:00	5	2
184	invitation_arm_1	cati_introduction_questions	4																										2018-07-11 17:23:00	1	2		1
184	invitation_arm_1	cati_introduction_questions	5																										2018-07-12 18:12:00	1	2		1
184	invitation_arm_1	cati_introduction_questions	6																										2018-07-16 12:03:00	1	1									1					1
184	invitation_arm_1	cati_introduction_questions	7																										2018-08-08 12:01:00	1	1									1					1
184	invitation_arm_1	cati_introduction_questions	8																										2018-10-03 12:06:00	1	2		1
184	invitation_arm_1	cati_introduction_questions	9																										2018-10-25 12:06:00	1	2		1
184	invitation_arm_1	cati_introduction_questions	10																										2018-11-21 10:24:00	1	1									1					1
184	invitation_arm_1	cati_introduction_questions	11																										2018-12-12 11:15:00	1	2		1
184	invitation_arm_1	cati_introduction_questions	12																										2018-12-18 11:10:00	1	2		1
185	invitation_arm_1				S149_a	Effects of Smokefree Class Competition 1 year after the end of intervention: A cluster randomised controlled trial.	Germany	UTC+02:00	8 hours behind	NSW time: 5PM-9PM (eg Monday evening) Their time: 9AM-1PM (Monday morning)	1	2		1	2018-05-07	0			1	2018-05-14						2		0
186	invitation_arm_1				S114_b	Impact of a worksite wellness program on the nutrition and physical activity environment of child care centers.	USA	UTC-07:00	17 hours behind	NSW time: 7AM-12PM (Monday morning) Their time 2PM-7PM (Sunday evening)	2	1		1	2018-09-24			1					1	2018-10-22		0		0
186	invitation_arm_1	cati_introduction_questions	1																										2018-10-03 10:18:00	1	2		1
186	invitation_arm_1	cati_introduction_questions	2																										2018-10-06 08:43:00	1	2		1
186	invitation_arm_1	cati_introduction_questions	3																										2018-10-09 09:27:00	1	2		1
186	invitation_arm_1	cati_introduction_questions	4																										2018-10-20 09:14:00	1	2		1
186	invitation_arm_1	cati_introduction_questions	5																										2018-10-23 09:36:00	1	1									1					1
186	invitation_arm_1	cati_introduction_questions	6																										2018-11-06 10:33:00	1
187	invitation_arm_1				S22_a	Effectiveness of a primary school-based intervention to reduce overweight.	The Netherlands	UTC+02:00	8 hours behind	NSW time: 5PM-9PM (eg Monday evening) Their time: 9AM-1PM (Monday morning)	1	1		1	2018-05-07								1	2018-05-29		2		2
187	invitation_arm_1	cati_introduction_questions	1																										2018-06-04 20:09:00	1	6
187	invitation_arm_1	cati_introduction_questions	2																										2018-06-05 20:45:00	1	1									2	1
187	invitation_arm_1	cati_introduction_questions	3																										2018-06-21 22:42:00	1	2		1
187	invitation_arm_1	cati_introduction_questions	4																										2018-06-25 21:27:00	1	2		1
187	invitation_arm_1	cati_introduction_questions	5																										2018-07-04 17:43:00	1	2		1
187	invitation_arm_1	cati_introduction_questions	6																										2018-07-05 17:32:00	1	2		1
187	invitation_arm_1	cati_introduction_questions	7																										2018-07-10 19:54:00	1	2		1
187	invitation_arm_1	cati_introduction_questions	8																										2018-07-11 18:46:00	1	2		1
187	invitation_arm_1	cati_introduction_questions	9																										2018-07-17 17:57:00	1	2		1
187	invitation_arm_1	cati_introduction_questions	10																										2018-08-02 19:44:00	1	2		1
187	invitation_arm_1	cati_introduction_questions	11																										2018-08-14 21:25:00	1	2		1
187	invitation_arm_1	cati_introduction_questions	12																										2018-09-19 18:37:00	1	2		1
188	invitation_arm_1				S118_b	A multifaceted school-based intervention to reduce risk for type 2 diabetes in at-risk youth.	USA	UTC-05:00	15 hours behind	NSW time: 7AM-10AM (Monday morning) Their time 4PM-7PM (Sunday evening)	2	2		1	2018-09-17			1	6				1	2018-10-15		2		0
188	invitation_arm_1	cati_introduction_questions	1																										2018-10-19 06:24:00	3	1									3
188	invitation_arm_1	cati_introduction_questions	2																										2018-10-26 07:51:00	3	2		1
188	invitation_arm_1	cati_introduction_questions	3																										2018-10-27 07:40:00	3	2		1
188	invitation_arm_1	cati_introduction_questions	4																										2018-11-30 08:40:00	3	2		1
188	invitation_arm_1	cati_introduction_questions	5																										2018-12-11 08:12:00	3	2		1
188	invitation_arm_1	cati_introduction_questions	6																										2018-12-18 09:36:00	1	2		1
188	invitation_arm_1	cati_introduction_questions	7																										2018-12-19 09:11:00	1	2		1
189	invitation_arm_1				S163_a	HIV/STI risk-reduction intervention efficacy with South African adolescents over 54 months.	USA	UTC-04:00	14 hours behind	NSW time: 11PM (eg Monday evening) Their time: 9AM (Monday morning) *** NSW time: 7AM-9AM (Monday morning) Their time 5PM-7PM (Sunday evening)	1	1		1	2018-05-14								1	2018-06-04		0		0
189	invitation_arm_1	cati_introduction_questions	1																										2018-06-13 07:52:00	1	2		1
189	invitation_arm_1	cati_introduction_questions	2																										2018-06-19 07:59:00	1	2		1
189	invitation_arm_1	cati_introduction_questions	3																										2018-06-21 02:23:00	1	2		1
189	invitation_arm_1	cati_introduction_questions	4																										2018-06-27 23:13:00	1	2		1
189	invitation_arm_1	cati_introduction_questions	5																										2018-08-29 06:31:00	1	2		1
189	invitation_arm_1	cati_introduction_questions	6																										2018-09-07 09:09:00	1	2		1
189	invitation_arm_1	cati_introduction_questions	7																										2018-09-08 08:23:00	1	2		1
189	invitation_arm_1	cati_introduction_questions	8																										2018-09-19 08:03:00	1	2		1
189	invitation_arm_1	cati_introduction_questions	9																										2018-09-20 07:02:00	1	2		1
189	invitation_arm_1	cati_introduction_questions	10																										2018-09-22 08:15:00	1	2		1
189	invitation_arm_1	cati_introduction_questions	11																										2018-10-09 08:34:00	1	2		1
189	invitation_arm_1	cati_introduction_questions	12																										2018-10-25 06:17:00	1	1									3			1
189	invitation_arm_1	cati_introduction_questions	13																										2018-10-31 08:21:00	1	2		1
189	invitation_arm_1	cati_introduction_questions	14																										2018-11-07 08:38:00	1	2		1
189	invitation_arm_1	cati_introduction_questions	15																										2018-12-01 09:28:00	1	2		1
189	invitation_arm_1	cati_introduction_questions	16																										2018-12-07 09:18:00	1	2		1
189	invitation_arm_1	cati_introduction_questions	17																										2018-12-12 09:27:00	1	2		1
189	invitation_arm_1	cati_introduction_questions	18																										2018-12-14 10:22:00	1	2		1
190	invitation_arm_1				S163_b	HIV/STI risk-reduction intervention efficacy with South African adolescents over 54 months.	USA	UTC?04:00	14 hours behind	NSW time: 11PM (eg Monday evening) Their time: 9AM (Monday morning) *** NSW time: 7AM-9AM (Monday morning) Their time 5PM-7PM (Sunday evening)	2	1		1	2018-09-03								1	2018-10-01		0		0
190	invitation_arm_1	cati_introduction_questions	1																										2018-09-13 06:47:00	1	2		1
190	invitation_arm_1	cati_introduction_questions	2																										2018-09-18 07:25:00	1	2		1
190	invitation_arm_1	cati_introduction_questions	3																										2018-09-20 08:45:00	1	2		1
190	invitation_arm_1	cati_introduction_questions	4																										2018-09-22 08:58:00	1	2		1
190	invitation_arm_1	cati_introduction_questions	5																										2018-10-09 08:39:00	1	2		1
190	invitation_arm_1	cati_introduction_questions	6																										2018-10-25 06:23:00	1	1									1					1
190	invitation_arm_1	cati_introduction_questions	7																										2018-11-07 10:41:00	1	2		1
190	invitation_arm_1	cati_introduction_questions	8																										2018-11-09 09:44:00	1	1									3			1		1
190	invitation_arm_1	cati_introduction_questions	9																										2018-11-28 07:28:00	1	2		1
190	invitation_arm_1	cati_introduction_questions	10																										2018-12-07 10:02:00	1	2		1
190	invitation_arm_1	cati_introduction_questions	11																										2018-12-12 10:33:00	1	2		1
190	invitation_arm_1	cati_introduction_questions	12																										2018-12-14 10:43:00	1	2		1
190	invitation_arm_1	cati_introduction_questions	13																										2018-12-19 10:26:00	1	2		1
191	invitation_arm_1				S49_c	Implementing a smoke-free medical campus: Impact on inpatient and employee out.	USA	UTC?04:00	14 hours behind	NSW time: 11PM (eg Monday evening) Their time: 9AM (Monday morning) *** NSW time: 7AM-9AM (Monday morning) Their time 5PM-7PM (Sunday evening)	3	2							6							2		0
192	invitation_arm_1				S159_a	Impact of Stepping Stones on incidence of HIV and HSV-2 and sexual behaviour in rural South Africa: Cluster randomised controlled trial.	South Africa	UTC+02:00	8 hours behind	NSW time: 5PM-9PM (eg Monday evening) Their time: 9AM-1PM (Monday morning)	1	1		1	2018-05-07								1	2018-05-29		0		2
192	invitation_arm_1	cati_introduction_questions	1																										2018-05-17 19:20:00	2	1									1					1
192	invitation_arm_1	cati_introduction_questions	2																										2018-06-14 20:37:00	2	6	Phone rang for approx 6 rings and then started beeping, may have been voicemail? but no vocie just a series of continuous beeps.
192	invitation_arm_1	cati_introduction_questions	3																										2018-07-05 17:21:00	1	3			1
192	invitation_arm_1	cati_introduction_questions	4																										2018-07-09 19:55:00	1	3			1
192	invitation_arm_1	cati_introduction_questions	5																										2018-07-10 19:31:00	1	2		1
192	invitation_arm_1	cati_introduction_questions	6																										2018-07-11 18:11:00	1	2		1
192	invitation_arm_1	cati_introduction_questions	7																										2018-07-12 18:41:00	1	1									3			1
192	invitation_arm_1	cati_introduction_questions	8																										2018-07-12 18:51:00	1	2		1
192	invitation_arm_1	cati_introduction_questions	9																										2018-08-01 19:56:00	1	3			1
192	invitation_arm_1	cati_introduction_questions	10																										2018-08-14 19:44:00	1	1									1					1
193	invitation_arm_1				S221_a	Educational interventions to promote healthy nutrition and physical activity among older Chinese Americans: A cluster-randomized trial.	USA	UTC-07:00	17 hours behind	NSW time: 7AM-12PM (Monday morning) Their time 2PM-7PM (Sunday evening)	1	2		1	2018-05-21			1	2				1	2018-06-11		2		0
193	invitation_arm_1	cati_introduction_questions	1																										2018-08-22 09:41:00	8	2		1
193	invitation_arm_1	cati_introduction_questions	2																										2018-08-28 09:31:00	8	2		1
193	invitation_arm_1	cati_introduction_questions	3																										2018-09-08 00:32:00	8	2		1
193	invitation_arm_1	cati_introduction_questions	4																										2018-11-14 10:36:00	1	2		1
193	invitation_arm_1	cati_introduction_questions	5																										2018-11-15 10:15:00	1	2
193	invitation_arm_1	cati_introduction_questions	6																										2018-11-20 11:06:00	1	2		1
193	invitation_arm_1	cati_introduction_questions	7																										2018-11-21 09:31:00	1	2		1
193	invitation_arm_1	cati_introduction_questions	8																										2018-11-28 10:40:00	1	2		1
193	invitation_arm_1	cati_introduction_questions	9																										2018-11-29 09:25:00	1	2		1
193	invitation_arm_1	cati_introduction_questions	10																										2018-12-01 08:41:00	1	2		1
194	invitation_arm_1				S153_b	Effects of a teenage pregnancy prevention program in KwaZulu-Natal, South Africa.	South Africa	UTC+02:00	8 hours behind	NSW time: 5PM-9PM (eg Monday evening) Their time: 9AM-1PM (Monday morning)	2	2	1	1	2018-05-28				5				1	2018-06-19		2		0
195	invitation_arm_1				S133_a	Preventing youths' use of inhalants and other harmful legal products in frontier Alaskan communities: A randomised trial.	USA	UTC-04:00	14 hours behind	NSW time: 11PM (eg Monday evening) Their time: 9AM (Monday morning) *** NSW time: 7AM-9AM (Monday morning) Their time 5PM-7PM (Sunday evening)	1	1		1	2018-05-14								1	2018-06-04		0		0
195	invitation_arm_1	cati_introduction_questions	1																										2018-09-04 23:52:00	8	2		1
195	invitation_arm_1	cati_introduction_questions	2																										2018-09-08 00:51:00	8	2		1
195	invitation_arm_1	cati_introduction_questions	3																										2018-11-14 10:38:00	1	2		1
195	invitation_arm_1	cati_introduction_questions	4																										2018-11-15 10:16:00	1	2		1
195	invitation_arm_1	cati_introduction_questions	5																										2018-11-20 11:07:00	1	2		1
195	invitation_arm_1	cati_introduction_questions	6																										2018-11-21 09:43:00	1	2		1
195	invitation_arm_1	cati_introduction_questions	7																										2018-11-28 10:45:00	1	2		1
195	invitation_arm_1	cati_introduction_questions	8																										2018-12-01 08:48:00	1	2		1
195	invitation_arm_1	cati_introduction_questions	9																										2018-12-05 10:36:00	1	2		1
195	invitation_arm_1	cati_introduction_questions	10																										2018-12-07 08:22:00	1	2		1
195	invitation_arm_1	cati_introduction_questions	11																										2018-12-12 07:20:00	1	2		1
195	invitation_arm_1	cati_introduction_questions	12																										2018-12-14 09:14:00	1	2		1
195	invitation_arm_1	cati_introduction_questions	13																										2018-12-18 10:32:00	1	2		1
196	invitation_arm_1				S215_a	Impact of a school-based pediatric obesity prevention program facilitated by health professionals.	USA	UTC-05:00	15 hours behind	NSW time: 7AM-10AM (Monday morning) Their time 4PM-7PM (Sunday evening)	1	2	1	1	2018-05-21			3	5				1	2018-06-11		2		0
196	invitation_arm_1	cati_introduction_questions	1																										2018-08-29 07:38:00	3	2		1
196	invitation_arm_1	cati_introduction_questions	2																										2018-08-30 06:41:00	3	1									1					2	2
196	invitation_arm_1	cati_introduction_questions	3																										2018-08-30 09:46:00	3	2		1
196	invitation_arm_1	cati_introduction_questions	4																										2018-08-30 10:00:00	3	2		1
196	invitation_arm_1	cati_introduction_questions	5																										2018-08-31 06:18:00	3	2		1
196	invitation_arm_1	cati_introduction_questions	6																										2018-09-06 06:55:00	3	1									1					1
197	invitation_arm_1				S90_c	Pilot evaluation of a walking school bus program in a low-income, urban community.	USA	UTC?07:00	17 hours behind	NSW time: 7AM-12PM (Monday morning) Their time 2PM-7PM (Sunday evening)	3	2	1	1	2019-02-01				5							2		0
198	invitation_arm_1				S116_a	Pre-school manager training: A cost-effective tool to promote nutrition- and health-related practice improvements in the Irish full-day-care pre-school setting.	Ireland	UTC+01:00	9 hours behind	NSW time: 6PM-9PM (eg Monday evening) Their time: 9AM-12PM (Monday morning)	1	2	1	1	2018-05-07			1	5				1	2018-05-29		2		0
198	invitation_arm_1	cati_introduction_questions	1																										2018-05-17 19:25:00	2	5					1
198	invitation_arm_1	cati_introduction_questions	2																										2018-07-02 19:08:00	1	6	W/N
198	invitation_arm_1	cati_introduction_questions	3																										2018-07-04 20:53:00	1	2		1
198	invitation_arm_1	cati_introduction_questions	4																										2018-07-10 20:07:00	1	6	10/7 8.17pm Numbers provided not in service
198	invitation_arm_1	cati_introduction_questions	5																										2018-07-11 18:51:00	1	1									3			1
198	invitation_arm_1	cati_introduction_questions	6																										2018-07-12 18:58:00	1	2		1
199	invitation_arm_1				S96_a	Prevention of overweight in preschool children: Results of kindergarten-based interventions.	France	UTC+02:00	8 hours behind	NSW time: 5PM-9PM (eg Monday evening) Their time: 9AM-1PM (Monday morning)	1	2		1	2018-05-07			1	6				1	2018-05-29		2		0
199	invitation_arm_1	cati_introduction_questions	1																										2018-06-04 20:58:00	1	3			1
199	invitation_arm_1	cati_introduction_questions	2																										2018-06-05 21:02:00	1	4				1
199	invitation_arm_1	cati_introduction_questions	3																										2018-06-05 21:10:00	1	1									2	1
199	invitation_arm_1	cati_introduction_questions	4																										2018-06-21 22:12:00	1	1									3			1
199	invitation_arm_1	cati_introduction_questions	5																										2018-06-25 21:56:00	1	1									1					1
199	invitation_arm_1	cati_introduction_questions	6																										2018-06-26 21:45:00	1	1									3			1
199	invitation_arm_1	cati_introduction_questions	7																										2018-07-02 20:32:00	1	2		1
199	invitation_arm_1	cati_introduction_questions	8																										2018-07-03 19:15:00	1	2		1
199	invitation_arm_1	cati_introduction_questions	9																										2018-07-04 20:47:00	1	2		1
200	invitation_arm_1				S150_a	Adverse effects of a social contract smoking prevention program among children in Quebec, Canada.	Canada	UTC-04:00	14 hours behind	NSW time: 11PM (eg Monday evening) Their time: 9AM (Monday morning) *** NSW time: 7AM-9AM (Monday morning) Their time 5PM-7PM (Sunday evening)	1	1		1	2018-05-07			1					1	2018-05-29		0		0
200	invitation_arm_1	cati_introduction_questions	1																										2018-06-19 23:23:00	3	2		1
200	invitation_arm_1	cati_introduction_questions	2																										2018-07-03 23:46:00	3	2		1
200	invitation_arm_1	cati_introduction_questions	3																										2018-07-04 23:17:00	3	2		1
200	invitation_arm_1	cati_introduction_questions	4																										2018-08-29 06:25:00	1	2		1
200	invitation_arm_1	cati_introduction_questions	5																										2018-08-29 06:30:00	1	2		1
200	invitation_arm_1	cati_introduction_questions	6																										2018-08-30 08:23:00	1	2		1
200	invitation_arm_1	cati_introduction_questions	7																										2018-08-30 08:25:00	1	2		1
200	invitation_arm_1	cati_introduction_questions	8																										2018-09-07 09:07:00	1	2		1
200	invitation_arm_1	cati_introduction_questions	9																										2018-09-08 08:21:00	1	2		1
200	invitation_arm_1	cati_introduction_questions	10																										2018-09-19 07:43:00	1	2		1
200	invitation_arm_1	cati_introduction_questions	11																										2018-09-22 07:40:00	1	2		1
200	invitation_arm_1	cati_introduction_questions	12																										2018-09-25 06:41:00	1	2		1
200	invitation_arm_1	cati_introduction_questions	13																										2018-09-26 05:52:00	1	2		1
200	invitation_arm_1	cati_introduction_questions	14																										2018-10-23 08:51:00	1	2		1
200	invitation_arm_1	cati_introduction_questions	15																										2018-10-26 08:20:00	1	1									1					1
200	invitation_arm_1	cati_introduction_questions	16																										2018-11-06 10:44:00	1	1									1					1
200	invitation_arm_1	cati_introduction_questions	17																										2018-11-07 08:57:00	1	2		1
201	invitation_arm_1				S116_b	Pre-school manager training: A cost-effective tool to promote nutrition- and health-related practice improvements in the Irish full-day-care pre-school setting.	Ireland	UTC+01:00	9 hours behind	NSW time: 6PM-9PM (eg Monday evening) Their time: 9AM-12PM (Monday morning)	2	2		1	2018-05-28				2							2		0
202	invitation_arm_1				S83_b	Prevention of unintentional weight loss in nursing home residents: A controlled trial of feeding assistance.	USA	UTC?07:00	17 hours behind	NSW time: 7AM-12PM (Monday morning) Their time 2PM-7PM (Sunday evening)	2	2		1	2018-09-24				1	2018-09-25						2		0
203	invitation_arm_1				S52_a	Variations in smoking after admission to psychiatric inpatient units and impact of a partial smoking ban on smoking and on smoking-related perceptions.	Switzerland	UTC+02:00	8 hours behind	NSW time: 5PM-9PM (eg Monday evening) Their time: 9AM-1PM (Monday morning)	1	2		1	2018-05-07			1	6				1	2018-05-29		2		0
203	invitation_arm_1	cati_introduction_questions	1																										2018-07-17 17:15:00	1	1									1					1
203	invitation_arm_1	cati_introduction_questions	2																										2018-07-25 21:22:00	1	2		1
203	invitation_arm_1	cati_introduction_questions	3																										2018-07-27 20:32:00	1	3		1	1
203	invitation_arm_1	cati_introduction_questions	4																										2018-07-30 18:52:00	1	1									1					1
203	invitation_arm_1	cati_introduction_questions	5																										2018-08-09 19:21:00	1	3			1
203	invitation_arm_1	cati_introduction_questions	6																										2018-08-13 16:35:00	1	1									1					1
203	invitation_arm_1	cati_introduction_questions	7																										2018-08-14 19:01:00	1	1									1					1
203	invitation_arm_1	cati_introduction_questions	8																										2018-08-14 19:04:00	1	1									1					1
203	invitation_arm_1	cati_introduction_questions	9																										2018-08-14 19:05:00	1	1									1					1
204	invitation_arm_1				S197_a	Evaluating health impacts: Results from the Neighbourhood Renewal strategy in Victoria, Australia.	Australia	UTC+10:00	Same time - VIC & TAS	NSW time: 9AM-7PM (eg Monday day) Their time: 9AM-7PM (Monday day)	1	2		1	2018-05-07				6				1	2018-05-29		2		0
204	invitation_arm_1	cati_introduction_questions	1																										2018-05-23 16:20:00	3	2		1
204	invitation_arm_1	cati_introduction_questions	2																										2018-06-19 15:17:00	3	2		1
204	invitation_arm_1	cati_introduction_questions	3																										2018-07-06 15:53:00	3	2		1
204	invitation_arm_1	cati_introduction_questions	4																										2018-07-24 11:55:00	3	2		1
205	invitation_arm_1				S188_b	Impact of A Smoking Prevention Interactive Experience (ASPIRE), an interactive, multimedia smoking prevention and cessation curriculum for culturally diverse high-school students.	USA	UTC?05:00	15 hours behind	NSW time: 7AM-10AM (Monday morning) Their time 4PM-7PM (Sunday evening)	2	2	1						5							2		0
206	invitation_arm_1				S78_b	Do lifestyle interventions work in developing countries? Findings from the Isfahan Healthy Heart Program in the Islamic Republic of Iran.	Iran	UTC+04:30	6.5 hours behind	NSW time: 2:30PM-9PM (eg Monday afternoon/evening) Their time: 9AM-3:30PM (Monday day)	2	1		1	2018-07-03			1					1	2018-07-31		0		0
206	invitation_arm_1	cati_introduction_questions	1																										2018-07-04 18:10:00	1	1									1					2	1		2
206	invitation_arm_1	cati_introduction_questions	2																										2018-07-11 19:05:00	1	2		1
206	invitation_arm_1	cati_introduction_questions	3																										2018-07-11 19:42:00	1	1									3			1
206	invitation_arm_1	cati_introduction_questions	4																										2018-07-12 19:38:00	1	2		1
206	invitation_arm_1	cati_introduction_questions	5																										2018-07-17 18:04:00	1	2		1
206	invitation_arm_1	cati_introduction_questions	6																										2018-07-25 22:14:00	1	3			1
206	invitation_arm_1	cati_introduction_questions	7																										2018-07-27 21:25:00	1	3			1
206	invitation_arm_1	cati_introduction_questions	8																										2018-07-30 18:59:00	1	1									1					1
206	invitation_arm_1	cati_introduction_questions	9																										2018-08-02 20:09:00		2		1
207	invitation_arm_1				S125_a	The impact of the Good Behavior Game, a universal classroom-based preventive intervention in first and second grades, on high-risk sexual behaviors and drug abuse and dependence disorders into young adulthood.	USA	UTC-04:00	14 hours behind	NSW time: 11PM (eg Monday evening) Their time: 9AM (Monday morning) *** NSW time: 7AM-9AM (Monday morning) Their time 5PM-7PM (Sunday evening)	1	1		1	2018-05-14								1	2018-06-04		0		0
207	invitation_arm_1	cati_introduction_questions	1																										2018-06-13 07:48:00	1	2		1
207	invitation_arm_1	cati_introduction_questions	2																										2018-06-19 07:59:00	1	2		1
207	invitation_arm_1	cati_introduction_questions	3																										2018-06-21 02:19:00	1	2		1
207	invitation_arm_1	cati_introduction_questions	4																										2018-06-28 00:03:00	1	2		1
207	invitation_arm_1	cati_introduction_questions	5																										2018-08-29 06:23:00	1	2		1
207	invitation_arm_1	cati_introduction_questions	6																										2018-08-30 08:20:00	1	2		1
207	invitation_arm_1	cati_introduction_questions	7																										2018-09-07 09:05:00	1	2		1
207	invitation_arm_1	cati_introduction_questions	8																										2018-09-08 08:19:00	1	2		1
207	invitation_arm_1	cati_introduction_questions	9																										2018-09-19 07:23:00	1	1									1					1
207	invitation_arm_1	cati_introduction_questions	10																										2018-10-25 08:20:00	1	2		1
207	invitation_arm_1	cati_introduction_questions	11																										2018-11-07 10:00:00	1	2		1
207	invitation_arm_1	cati_introduction_questions	12																										2018-11-13 07:52:00	1	1									1					1
207	invitation_arm_1	cati_introduction_questions	13																										2018-12-05 10:55:00	1	2		1
207	invitation_arm_1	cati_introduction_questions	14																										2018-12-07 08:23:00	1	2		1
207	invitation_arm_1	cati_introduction_questions	15																										2018-12-12 07:28:00	1	2		1
207	invitation_arm_1	cati_introduction_questions	16																										2018-12-14 09:17:00	1	2		1
208	invitation_arm_1				S48_c	Smoke free hospital campus: Strong positive shift in attitudes post implementation but paradox in nursing and medical attitudes.	Ireland	UTC+01:00	9 hours behind	NSW time: 6PM-9PM (eg Monday evening) Their time: 9AM-12PM (Monday morning)	3	2							6							2		0
209	invitation_arm_1				S155_b	Delivering Prevention Interventions to People Living with HIV in Clinical Care Settings: Results of a Cluster Randomized Trial in Kenya, Namibia, and Tanzania.	USA	UTC-04:00	14 hours behind	NSW time: 11PM (eg Monday evening) Their time: 9AM (Monday morning) *** NSW time: 7AM-9AM (Monday morning) Their time 5PM-7PM (Sunday evening)	2	2	1	1	2018-10-02			1	5				1			2		0
209	invitation_arm_1	cati_introduction_questions	1																										2018-09-13 06:49:00	1	2		1
209	invitation_arm_1	cati_introduction_questions	2																										2018-09-18 07:28:00	1	2		1
209	invitation_arm_1	cati_introduction_questions	3																										2018-09-20 08:43:00	1	2		1
209	invitation_arm_1	cati_introduction_questions	4																										2018-09-22 09:03:00	1	2		1
209	invitation_arm_1	cati_introduction_questions	5																										2018-10-09 08:46:00	1	2		1
209	invitation_arm_1	cati_introduction_questions	6																										2018-10-25 06:34:00	1	2		1
209	invitation_arm_1	cati_introduction_questions	7																										2018-10-26 08:51:00	1	2		1
209	invitation_arm_1	cati_introduction_questions	8																										2018-11-07 10:47:00	1	2		1
210	invitation_arm_1				S115_b	Munch and Move: Evaluation of a preschool healthy eating and movement skill program.	Australia	UTC+10:00	Same time - VIC & TAS	NSW time: 9AM-7PM (eg Monday day) Their time: 9AM-7PM (Monday day)	2	2		1	2018-07-03				1	2018-11-28			1	2018-07-31		2		0
210	invitation_arm_1	cati_introduction_questions	1																										2018-07-11 14:49:00	8	1									1					1
210	invitation_arm_1	cati_introduction_questions	2																										2018-11-21 09:52:00	1	2		1
210	invitation_arm_1	cati_introduction_questions	3																										2018-11-28 10:55:00	1	2		1
210	invitation_arm_1	cati_introduction_questions	4																										2018-11-29 08:45:00	1	1									1					1
211	invitation_arm_1				S97_a	Randomised controlled trial adapting US school obesity prevention to England.	England	UTC+01:00	9 hours behind	NSW time: 6PM-9PM (eg Monday evening) Their time: 9AM-12PM (Monday morning)	1	1		1	2018-05-07								1	2018-05-29		0		2
211	invitation_arm_1	cati_introduction_questions	1																										2018-05-17 19:42:00	2	1									1					2	1	rrkipping@yahoo.co.uk	2	Tuesday 12th June 9:30am (UK time)
211	invitation_arm_1	cati_introduction_questions	2																										2018-06-12 18:23:00	2	2		1
211	invitation_arm_1	cati_introduction_questions	3																										2018-07-02 18:54:00	1	3			1
211	invitation_arm_1	cati_introduction_questions	4																										2018-07-03 18:26:00	1	3			1
211	invitation_arm_1	cati_introduction_questions	5																										2018-07-04 19:58:00	1	1									1					2	1	ruth.kipping@bristol.ac.uk	2	ruth.kipping@bristol.ac.uk
211	invitation_arm_1	cati_introduction_questions	6																										2018-08-09 20:10:00	1	1									3			1
211	invitation_arm_1	cati_introduction_questions	7																										2018-08-16 20:59:00	1	3			1
211	invitation_arm_1	cati_introduction_questions	8																										2018-09-19 18:48:00	1	1									7
212	invitation_arm_1				S35_b	A community-wide campaign to promote physical activity in middle-aged and elderly people: A cluster randomized controlled trial.	Japan	UTC+09:00	1 hour behind	NSW time: 10AM-9PM (eg Monday day) Their time: 9AM-6PM (Monday day)	2	2	1	1	2018-07-03				5				1	2018-07-31		2		0
212	invitation_arm_1	cati_introduction_questions	1																										2018-07-05 16:30:00	1	1									3			1
212	invitation_arm_1	cati_introduction_questions	2																										2018-07-11 17:40:00	1	2		1
212	invitation_arm_1	cati_introduction_questions	3																										2018-07-16 11:53:00	1	2		1
212	invitation_arm_1	cati_introduction_questions	4																										2018-07-17 16:54:00	1	2		1
212	invitation_arm_1	cati_introduction_questions	5																										2018-07-18 16:55:00	1	2		1
212	invitation_arm_1	cati_introduction_questions	6																										2018-07-23 12:26:00	1	2		1
212	invitation_arm_1	cati_introduction_questions	7																										2018-07-24 15:57:00	1	2		1
212	invitation_arm_1	cati_introduction_questions	8																										2018-08-13 15:28:00	1	2		1
212	invitation_arm_1	cati_introduction_questions	9																										2018-08-27 16:23:00	1	2		1
212	invitation_arm_1	cati_introduction_questions	10																										2018-10-03 12:08:00	1	2		1
212	invitation_arm_1	cati_introduction_questions	11																										2018-10-25 12:13:00	1	8								1
213	invitation_arm_1				S87_a	The relationship between local clean indoor air policies and smoking behaviours in Minnesota youth.	USA	UTC-05:00	15 hours behind	NSW time: 7AM-10AM (Monday morning) Their time 4PM-7PM (Sunday evening)	1	2		1	2018-05-28			3	6				1	2018-06-11		2		0
213	invitation_arm_1	cati_introduction_questions	1																										2018-08-29 07:48:00	3	2		1
213	invitation_arm_1	cati_introduction_questions	2																										2018-08-31 06:26:00	3	2		1
213	invitation_arm_1	cati_introduction_questions	3																										2018-10-19 07:16:00	3	2
213	invitation_arm_1	cati_introduction_questions	4																										2018-10-25 08:35:00	3	2		1
214	invitation_arm_1				S19_b	Overweight prevention implemented by primary school teachers: A randomised controlled trial.	Germany	UTC+02:00	8 hours behind	NSW time: 5PM-9PM (eg Monday evening) Their time: 9AM-1PM (Monday morning)	2	2	1						5							2		0
215	invitation_arm_1				S32_c	Effects of a comprehensive fruit- and vegetable-promoting school-based intervention in three European countries: the Pro Children Study.	Switzerland	UTC+02:00	8 hours behind	NSW time: 5PM-9PM (eg Monday evening) Their time: 9AM-1PM (Monday morning)	3	2	1						5							2		0
216	invitation_arm_1				S27_a	Outcomes from a randomized controlled trial of a multi-component alcohol use preventive intervention for urban youth: Project northland Chicago.	USA	UTC-04:00	14 hours behind	NSW time: 11PM (eg Monday evening) Their time: 9AM (Monday morning) *** NSW time: 7AM-9AM (Monday morning) Their time 5PM-7PM (Sunday evening)	1	2	1	1	2018-05-14			1	5				1	2018-06-04		2		0
216	invitation_arm_1	cati_introduction_questions	1																										2018-06-13 07:47:00	1	2		1
216	invitation_arm_1	cati_introduction_questions	2																										2018-06-14 08:49:00	1	2		1
216	invitation_arm_1	cati_introduction_questions	3																										2018-06-21 03:19:00	1	2		1
216	invitation_arm_1	cati_introduction_questions	4																										2018-06-27 23:46:00	1	2		1
216	invitation_arm_1	cati_introduction_questions	5																										2018-08-29 06:18:00	1	2		1
216	invitation_arm_1	cati_introduction_questions	6																										2018-08-30 08:18:00	1	2		1
216	invitation_arm_1	cati_introduction_questions	7																										2018-09-07 09:03:00	1	2		1
216	invitation_arm_1	cati_introduction_questions	8																										2018-09-08 08:17:00	1	2		1
216	invitation_arm_1	cati_introduction_questions	9																										2018-09-18 08:52:00	1	2		1
216	invitation_arm_1	cati_introduction_questions	10																										2018-09-22 06:27:00	1	2		1
216	invitation_arm_1	cati_introduction_questions	11																										2018-09-25 07:12:00	1	2		1
216	invitation_arm_1	cati_introduction_questions	12																										2018-10-25 07:45:00	1	2		1
216	invitation_arm_1	cati_introduction_questions	13																										2018-11-07 09:08:00	1	2		1
216	invitation_arm_1	cati_introduction_questions	14																										2018-11-13 08:33:00	1	6	13/11 8.34 Emailed Maria
216	invitation_arm_1	cati_introduction_questions	15																										2018-11-20 08:50:00	1	2		1
216	invitation_arm_1	cati_introduction_questions	16																										2018-11-28 07:48:00	1	2		1
216	invitation_arm_1	cati_introduction_questions	17																										2018-12-07 09:17:00	1	2		1
217	invitation_arm_1				S119_a	School-based health center intervention improves body mass index in overweight and obese adolescents.	USA	UTC-06:00	16 hours behind	NSW time: 7AM-11AM (Monday morning) Their time 3PM-7PM (Sunday evening)	1	2		1	2018-05-21			1	6				1	2018-06-11		2		0
217	invitation_arm_1	cati_introduction_questions	1																										2018-11-06 08:21:00	1	1									1					1
217	invitation_arm_1	cati_introduction_questions	2																										2018-11-08 09:16:00	1	2		1
218	invitation_arm_1				S140_a	Preventing heavy alcohol use in adolescents (PAS): Cluster randomized trial of a parent and student intervention offered separately and simultaneously.	The Netherlands	UTC+02:00	8 hours behind	NSW time: 5PM-9PM (eg Monday evening) Their time: 9AM-1PM (Monday morning)	1	1		1	2018-05-07								1	2018-05-29		0		0
218	reminder_arm_1
218	invitation_arm_1	cati_introduction_questions	1																										2018-06-21 22:45:00	1	2		1
218	invitation_arm_1	cati_introduction_questions	2																										2018-06-25 21:30:00	1	2		1
218	invitation_arm_1	cati_introduction_questions	3																										2018-06-26 21:28:00	1	2		1
218	invitation_arm_1	cati_introduction_questions	4																										2018-06-27 22:57:00	1	2		1
218	invitation_arm_1	cati_introduction_questions	5																										2018-06-28 17:01:00	1	2		1
218	invitation_arm_1	cati_introduction_questions	6																										2018-07-02 20:05:00	1	1									1					1
218	invitation_arm_1	cati_introduction_questions	7																										2018-07-04 21:05:00	1	2		1
218	invitation_arm_1	cati_introduction_questions	8																										2018-07-09 19:00:00	1	1									1					1
218	invitation_arm_1	cati_introduction_questions	9																										2018-07-09 19:57:00	1	1									1					1
219	invitation_arm_1				S109_c	Nutrition and physical activity randomized control trial in child care centers improves knowledge, policies, and children's body mass index.	USA	UTC?04:00	14 hours behind	NSW time: 11PM (eg Monday evening) Their time: 9AM (Monday morning) *** NSW time: 7AM-9AM (Monday morning) Their time 5PM-7PM (Sunday evening)	3	2	1						5							2		0
220	invitation_arm_1				S69_c	Timing of serving dessert but not portion size affects young children's intake at lunchtime.	USA	UTC?04:00	14 hours behind	NSW time: 11PM (eg Monday evening) Their time: 9AM (Monday morning) *** NSW time: 7AM-9AM (Monday morning) Their time 5PM-7PM (Sunday evening)	3	1														0		0
221	invitation_arm_1				S162_c	Education, HIV and early fertility: Experimental evidence from Kenya.	USA	UTC?04:00	14 hours behind	NSW time: 11PM (eg Monday evening) Their time: 9AM (Monday morning) *** NSW time: 7AM-9AM (Monday morning) Their time 5PM-7PM (Sunday evening)	3	2	1						5							2		0
222	invitation_arm_1				S26_a	Effect of school based physical activity programme (KISS) on fitness and adiposity in primary schoolchildren: Cluster randomised controlled trial.	Switzerland	UTC+02:00	8 hours behind	NSW time: 5PM-9PM (eg Monday evening) Their time: 9AM-1PM (Monday morning)	1	2		1	2018-05-07			1	1				1	2018-05-29		2		0
222	invitation_arm_1	cati_introduction_questions	1																										2018-05-28 19:31:00	1	1									1					2	1	susi.kriemlerwiget@uzh.ch	2
222	invitation_arm_1	cati_introduction_questions	2																										2018-06-04 19:22:00	1	3			1
222	invitation_arm_1	cati_introduction_questions	3																										2018-06-05 20:24:00	1	3			1
222	invitation_arm_1	cati_introduction_questions	4																										2018-06-07 21:34:00	1	8								1
222	invitation_arm_1	cati_introduction_questions	5																										2018-06-12 18:55:00	1	3			1
222	invitation_arm_1	cati_introduction_questions	6																										2018-06-13 19:25:00	1	3			1
222	invitation_arm_1	cati_introduction_questions	7																										2018-06-19 20:01:00	1	3			1
222	invitation_arm_1	cati_introduction_questions	8																										2018-06-25 19:11:00	1	3			1
222	invitation_arm_1	cati_introduction_questions	9																										2018-06-26 20:53:00	1	3			1
222	invitation_arm_1	cati_introduction_questions	10																										2018-06-27 22:44:00	1	3			1
222	invitation_arm_1	cati_introduction_questions	11																										2018-06-28 17:20:00	1	3			1
222	invitation_arm_1	cati_introduction_questions	12																										2018-07-30 19:59:00	1	2		1
222	invitation_arm_1	cati_introduction_questions	13																										2018-11-28 20:26:00	1	1									3			1
222	invitation_arm_1	cati_introduction_questions	14																										2018-12-06 20:48:00	1	3			1
223	invitation_arm_1				S47_c	Inpatient views and experiences before and after implementing a totally smoke-free policy in the acute psychiatry hospital setting.	Australia	UTC+10:00	Same time - VIC & TAS	NSW time: 9AM-7PM (eg Monday day) Their time: 9AM-7PM (Monday day)	3	2		1	2018-07-16				6							2		0
224	invitation_arm_1				S151_c	Does smoking within an individual's peer group affect intervention effectiveness? An evaluation of the Smoke-Free Class Competition among Swiss adolescents.	Australia	UTC+02:00	8 hours behind	NSW time: 5PM-9PM (eg Monday evening) Their time: 9AM-1PM (Monday morning)	3	1		1	2018-07-31			1					1			0		0
224	invitation_arm_1	cati_introduction_questions	1																										2018-08-01 20:42:00		3			1
224	invitation_arm_1	cati_introduction_questions	2																										2018-08-02 20:16:00	1	3			1
224	invitation_arm_1	cati_introduction_questions	3																										2018-08-06 18:57:00	1	1									4				7/8 7.06pm Sandra now lives in Australia I have found her at La Trobe Uni)
224	invitation_arm_1	cati_introduction_questions	4																										2018-08-13 15:31:00	1	1									3			1
224	invitation_arm_1	cati_introduction_questions	5																										2018-08-27 16:28:00	1	1									3			1
224	invitation_arm_1	cati_introduction_questions	6																										2018-10-25 11:45:00	1	1									3			1
224	invitation_arm_1	cati_introduction_questions	7																										2018-11-06 09:30:00	1	2		1
224	invitation_arm_1	cati_introduction_questions	8																										2018-11-08 10:48:00	1	2		1
225	invitation_arm_1				S151_b	Does smoking within an individual's peer group affect intervention effectiveness? An evaluation of the Smoke-Free Class Competition among Swiss adolescents.	Australia	UTC+10:00	Same time zone. Melbourne	NSW time: 9AM-5PM Their time: 9AM-5PM	2	2		1	2018-07-09			8	2		2018-07-17	Was only remotely involved in the study he was assigned to				2		0
225	invitation_arm_1	cati_introduction_questions	1																										2018-07-10 21:22:00	8	3
225	invitation_arm_1	cati_introduction_questions	2																										2018-07-11 21:35:00	8	3
225	invitation_arm_1	cati_introduction_questions	3																										2018-07-11 21:48:00	8	3
225	invitation_arm_1	cati_introduction_questions	4																										2018-07-12 20:47:00	8	3			1
225	invitation_arm_1	cati_introduction_questions	5																										2018-07-13 20:47:00	8	1									4
226	invitation_arm_1				S34_a	A randomized controlled trial of dietetic interventions to prevent cognitive decline in old age hostel residents.	Hong Kong	UTC+08:00	2 hours behind	NSW time: 11AM-9PM (eg Monday day) Their time: 9AM-5PM (Monday day)	1	1		1	2018-05-07											0		0
226	invitation_arm_1	cati_introduction_questions	1																										2018-05-24 18:04:00	4	1									1					1
227	invitation_arm_1				S34_b	A randomized controlled trial of dietetic interventions to prevent cognitive decline in old age hostel residents.	Hong Kong	UTC+08:00	2 hours behind	NSW time: 11AM-9PM (eg Monday day) Their time: 9AM-5PM (Monday day)	2	2	1						5							2		0
228	invitation_arm_1				S199_a	Trends in smoking among African-Americans: A description of Nashville's REACH 2010 initiative.	USA	UTC-05:00	15 hours behind	NSW time: 7AM-10AM (Monday morning) Their time 4PM-7PM (Sunday evening)	1	1		1	2018-05-21			3					1	2018-06-11		0		0
228	invitation_arm_1	cati_introduction_questions	1																										2018-08-29 07:51:00	3	2		1
228	invitation_arm_1	cati_introduction_questions	2																										2018-08-30 06:22:00	3	1									1					2	1	celialarson@comcast.net	2
228	invitation_arm_1	cati_introduction_questions	3																										2018-08-30 06:31:00
228	invitation_arm_1	cati_introduction_questions	4																										2018-10-19 06:12:00	3	2		1
229	invitation_arm_1				S97_c	Randomised controlled trial adapting US school obesity prevention to England.	UK	UTC+01:00	9 hours behind	NSW time: 6PM-9PM (eg Monday evening) Their time: 9AM-12PM (Monday morning)	3	1		1	2018-08-07			8					1			0		0
229	invitation_arm_1	cati_introduction_questions	1																										2018-08-02 20:07:00	8	3			1
229	invitation_arm_1	cati_introduction_questions	2																										2018-08-20 18:48:00	8	3			1
229	invitation_arm_1	cati_introduction_questions	3																										2018-08-29 20:40:00	8	3			1
229	invitation_arm_1	cati_introduction_questions	4																										2018-09-05 00:08:00	8	3			1
229	invitation_arm_1	cati_introduction_questions	5																										2018-09-08 00:40:00	8	1									3			1
229	invitation_arm_1	cati_introduction_questions	6																										2018-12-06 20:03:00	1	1									1					3	2
230	invitation_arm_1				S98_a	Effect of physical activity intervention on body composition in young children: influence of body mass index status and gender.	France	UTC+02:00	8 hours behind	NSW time: 5PM-9PM (eg Monday evening) Their time: 9AM-1PM (Monday morning)	1	1		1	2018-05-07								1	2018-05-29		0		0
230	invitation_arm_1	cati_introduction_questions	1																										2018-06-04 20:22:00	1	1									1					2	1	activkine@yahoo.fr	2	Only time available for Nordine is 8pm French time
230	invitation_arm_1	cati_introduction_questions	2																										2018-06-05 20:27:00	1	1									3			1
230	invitation_arm_1	cati_introduction_questions	3																										2018-06-07 21:42:00	1	1									3			1
230	invitation_arm_1	cati_introduction_questions	4																										2018-06-12 19:11:00	1	3			1
230	invitation_arm_1	cati_introduction_questions	5																										2018-06-13 19:39:00	1	2		1
230	invitation_arm_1	cati_introduction_questions	6																										2018-06-19 20:13:00	1	2		1
230	invitation_arm_1	cati_introduction_questions	7																										2018-06-25 21:44:00	1	1									1					3	2
230	invitation_arm_1	cati_introduction_questions	8																										2018-07-02 20:19:00	1	1									3			1
230	invitation_arm_1	cati_introduction_questions	9																										2018-08-09 19:58:00	1	1									1					1
230	invitation_arm_1	cati_introduction_questions	10																										2018-08-13 16:40:00	1	1									3			1
230	invitation_arm_1	cati_introduction_questions	11																										2018-08-13 17:55:00	1	1									1					1
231	invitation_arm_1				S221_b	Educational interventions to promote healthy nutrition and physical activity among older Chinese Americans: A cluster-randomized trial.	USA	UTC-07:00	17 hours behind	NSW time: 7AM-12PM (Monday morning) Their time 2PM-7PM (Sunday evening)	2	1		1	2018-09-17								1	2018-10-15		0		0
231	invitation_arm_1	cati_introduction_questions	1																										2018-09-25 08:06:00	1	2		1
231	invitation_arm_1	cati_introduction_questions	2																										2018-09-26 08:31:00	1	1									1					1
232	invitation_arm_1				S44_a	Changes in smoking prevalence, attitudes, and beliefs over 4 years following a campus-wide anti-tobacco intervention.	USA	UTC-04:00	14 hours behind	NSW time: 7AM-10AM (Monday morning) Their time 4PM-7PM (Sunday evening)	1	2		1	2018-05-21			3	6				1	2018-06-11		2		0
232	invitation_arm_1	cati_introduction_questions	1																										2018-08-30 07:15:00	3	2		1
232	invitation_arm_1	cati_introduction_questions	2																										2018-10-19 07:21:00	3	1									3
232	invitation_arm_1	cati_introduction_questions	3																										2018-10-25 08:31:00	3	2		1
232	invitation_arm_1	cati_introduction_questions	4																										2018-10-27 07:56:00	3	2		1
233	invitation_arm_1				S157_a	Effectiveness of a theory-based postpartum sexual health education program on women's contraceptive use: A randomized controlled trial.	Taiwan	UTC+08:00	2 hours behind	NSW time: 11AM-9PM (eg Monday day) Their time: 9AM-5PM (Monday day)	1	2		1	2018-05-07			1	6				1	2018-05-29		2	2018-07-16 20:56:23	2
233	invitation_arm_1	cati_introduction_questions	1																										2018-05-18 15:35:00	4	3			1
233	invitation_arm_1	cati_introduction_questions	2																										2018-06-21 21:40:00	1	2		1
233	invitation_arm_1	cati_introduction_questions	3																										2018-06-25 19:20:00	1	2		1
233	invitation_arm_1	cati_introduction_questions	4																										2018-06-25 19:36:00	1	2		1
233	invitation_arm_1	cati_introduction_questions	5																										2018-06-28 16:24:00	1	2		1
233	invitation_arm_1	cati_introduction_questions	6																										2018-07-02 20:02:00	1	2		1
233	invitation_arm_1	cati_introduction_questions	7																										2018-07-03 17:02:00	1	1									1					2	1	'jtlee@mail.cgu.edu.tw'	2	'jtlee@mail.cgu.edu.tw'
233	invitation_arm_1	cati_introduction_questions	8																										2018-07-05 16:26:00	1	2		1
233	invitation_arm_1	cati_introduction_questions	9																										2018-08-27 17:28:00	1	1									1					1
233	invitation_arm_1	cati_introduction_questions	10																										2018-10-25 11:39:00	1	2		1
233	invitation_arm_1	cati_introduction_questions	11																										2018-11-06 09:27:00	1	1									1					1
234	invitation_arm_1				S21_b	The diet of adolescents can be improved by school intervention.	Finland	UTC+03:00	7 hours behind	NSW time: 4PM-9PM (eg Monday evening) Their time: 9AM-2PM (Monday morning)	2	1		1	2018-07-11			1								0		0
234	invitation_arm_1	cati_introduction_questions	1																										2018-07-04 19:35:00	1	2		1
234	invitation_arm_1	cati_introduction_questions	2																										2018-07-05 17:41:00	1	2		1
234	invitation_arm_1	cati_introduction_questions	3																										2018-07-09 19:22:00	1	2		1
234	invitation_arm_1	cati_introduction_questions	4																										2018-07-10 17:18:00	7	2		1
234	invitation_arm_1	cati_introduction_questions	5																										2018-07-10 19:23:00	1	2		1
234	invitation_arm_1	cati_introduction_questions	6																										2018-07-11 18:08:00	1	2		1
234	invitation_arm_1	cati_introduction_questions	7																										2018-07-12 18:39:00	1	2		1
234	invitation_arm_1	cati_introduction_questions	8																										2018-07-13 20:08:00	1	2		1
234	invitation_arm_1	cati_introduction_questions	9																										2018-07-17 18:37:00	1	2		1
234	invitation_arm_1	cati_introduction_questions	10																										2018-07-19 19:34:00	1	2		1
234	invitation_arm_1	cati_introduction_questions	11																										2018-07-19 20:19:00	1	1									3			1
234	invitation_arm_1	cati_introduction_questions	12																										2018-07-25 22:51:00	1	2		1
234	invitation_arm_1	cati_introduction_questions	13																										2018-08-14 21:14:00	1	1									3			1
234	invitation_arm_1	cati_introduction_questions	14																										2018-08-16 21:45:00	1	1									3			1
234	invitation_arm_1	cati_introduction_questions	15																										2018-09-19 18:05:00	1	1									3			1
234	invitation_arm_1	cati_introduction_questions	16																										2018-09-19 19:49:00	1	1									3			1
234	invitation_arm_1	cati_introduction_questions	17																										2018-11-28 20:02:00	1	2		1
234	invitation_arm_1	cati_introduction_questions	18																										2018-12-06 20:35:00	1	2		1
234	invitation_arm_1	cati_introduction_questions	19																										2018-12-11 20:11:00	1	2		1
235	invitation_arm_1				S82_a	Improving the dietary intake of under nourished older people in residential care homes using an energy-enriching food approach: A cluster randomised controlled study.	Scotland	UTC+01:00	9 hours behind	NSW time: 6PM-9PM (eg Monday evening) Their time: 9AM-12PM (Monday morning)	1	1		1	2018-05-07								1	2018-05-29		2	2018-07-12 19:37:25	2
235	reminder_arm_1
235	invitation_arm_1	cati_introduction_questions	1																										2018-05-31 19:09:00	2	1									1					3	1	wilma.leslie@glasgow.ac.uk	2	Wilma is away from tomorrow until first week of July CB in July
235	invitation_arm_1	cati_introduction_questions	2																										2018-07-02 18:49:00	1	1									1					1
235	invitation_arm_1	cati_introduction_questions	3																										2018-08-09 20:30:00	1	1									3			1
236	invitation_arm_1				S202_c	The National Evaluation of Sure Start (NESS) Team: The impact of Sure Start Local Programmes on five year olds and their families.	UK	UTC+01:00	9 hours behind	NSW time: 6PM-9PM (eg Monday evening) Their time: 9AM-12PM (Monday morning)	3	2		1	2018-07-31			8	6				1			2		0
236	invitation_arm_1	cati_introduction_questions	1																										2018-08-02 19:51:00	8	1									1					1
237	invitation_arm_1				S14_a	Effects of the Positive Action programme on problem behaviours in elementary school students: A matched-pair randomised control trial in Chicago.	Hong Kong	UTC+08:00	2 hours behind	NSW time: 11AM-9PM (eg Monday day) Their time: 9AM-5PM (Monday day)	1	1		1	2018-05-07								1	2018-05-29		0	2018-07-05 16:10:16	2
237	invitation_arm_1	cati_introduction_questions	1																										2018-05-18 15:39:00	4	2		1
237	invitation_arm_1	cati_introduction_questions	2																										2018-06-25 19:38:00	1	2		1
237	invitation_arm_1	cati_introduction_questions	3																										2018-06-28 16:34:00	1	2		1
237	invitation_arm_1	cati_introduction_questions	4																										2018-07-03 17:10:00	1	2		1
237	invitation_arm_1	cati_introduction_questions	5																										2018-07-05 16:02:00	1	1									1					1
238	invitation_arm_1				S200_a	Decreases in smoking prevalence in Asian communities served by the Racial and Ethnic Approaches to Community Health (REACH) Project.	USA	UTC-04:00	14 hours behind	NSW time: 11PM (eg Monday evening) Their time: 9AM (Monday morning) *** NSW time: 7AM-9AM (Monday morning) Their time 5PM-7PM (Sunday evening)	1	2		1	2018-05-14				6				1	2018-06-04		2		0
238	invitation_arm_1	cati_introduction_questions	1																										2018-09-04 23:57:00	8	2		1
238	invitation_arm_1	cati_introduction_questions	2																										2018-09-08 00:48:00	8	1									3			1
238	invitation_arm_1	cati_introduction_questions	3																										2018-11-15 07:12:00	1	2		1
238	invitation_arm_1	cati_introduction_questions	4																										2018-11-20 10:17:00	1	2		1
238	invitation_arm_1	cati_introduction_questions	5																										2018-11-28 09:47:00	1	2		1
239	invitation_arm_1				S15_c	Effects of a 20-month cluster randomised controlled school-based intervention trial on BMI of school-aged boys and girls: the HEIA study.	Norway	UTC+02:00	8 hours behind	NSW time: 5PM-9PM (eg Monday evening) Their time: 9AM-1PM (Monday morning)	3	2		1	2018-07-31			1	2		2018-09-10	Author comment: "The situation is that HEIA was the first intervention study that I coordinated, but I have since then done two cross-national studies in Europe (ProGREENS and UP4FUN) and a kindergarten study in Norway on vegetables, and I currently have a PhD-student working on implementation of the Guidelines for food and meals in primary schools in Norway. Thus, I have a lot of thoughts around…	1			2		0
239	invitation_arm_1	cati_introduction_questions	1																										2018-08-01 20:31:00	1	3			1
239	invitation_arm_1	cati_introduction_questions	2																										2018-08-02 20:24:00	1	3			1
239	invitation_arm_1	cati_introduction_questions	3																										2018-08-06 19:19:00	1	1									1					1
240	invitation_arm_1				S12_b	A School-Based Intervention for Diabetes Risk Reduction.	USA	UTC?04:00	14 hours behind	NSW time: 11PM (eg Monday evening) Their time: 9AM (Monday morning) *** NSW time: 7AM-9AM (Monday morning) Their time 5PM-7PM (Sunday evening)	2	2		1	2018-09-03				2			Caller reported back with "Barbara is the funding agency for this publication , she suggested search for the authors on line"				2		0
240	invitation_arm_1	cati_introduction_questions	1																										2018-09-13 06:52:00	1	2		1
240	invitation_arm_1	cati_introduction_questions	2																										2018-09-18 07:30:00	1	1									1					1
241	invitation_arm_1				S24_c	Two-year effects of a school-based prevention programme on adolescent cigarette smoking in Guangzhou, China: A cluster randomized trial.	China	UTC+08:00	2 hours behind	NSW time: 11AM-9PM (eg Monday day) Their time: 9AM-5PM (Monday day)	3	2	1	1	2018-07-31			1	5				1			2		0
241	invitation_arm_1	cati_introduction_questions	1																										2018-08-06 19:49:00	1	2		1
241	invitation_arm_1	cati_introduction_questions	2																										2018-08-13 15:59:00	1	2		1
241	invitation_arm_1	cati_introduction_questions	3																										2018-08-27 16:48:00	1	1									1					1
242	invitation_arm_1				S40_c	Wreaking	USA	UTC?07:00	17 hours behind	NSW time: 7AM-12PM (Monday morning) Their time 2PM-7PM (Sunday evening)	3	2							6							2		0
243	invitation_arm_1				S198_b	The WORD (Wholeness, Oneness, Righteousness, Deliverance): A faith-based weight-loss program utilizing a community-based participatory research approach.	USA	UTC-04:00	14 hours behind	NSW time: 11PM (eg Monday evening) Their time: 9AM (Monday morning) *** NSW time: 7AM-9AM (Monday morning) Their time 5PM-7PM (Sunday evening)	2	2		1	2018-09-10				6				1	2018-10-08		2		0
244	invitation_arm_1				S11_a	Assessment of a school-based intervention in eating habits and physical activity in school children: the AVall study.	Spain	UTC+02:00	8 hours behind	NSW time: 5PM-9PM (eg Monday evening) Their time: 9AM-1PM (Monday morning)	1	1		1	2018-05-07								1	2018-05-29		0		0
244	invitation_arm_1	cati_introduction_questions	1																										2018-06-04 20:36:00	1	1									1					2	1	resent 4/6	2	Will Correspond via email
244	invitation_arm_1	cati_introduction_questions	2																										2018-06-04 20:45:00	1	3			1
244	invitation_arm_1	cati_introduction_questions	3																										2018-06-05 20:52:00	1	6
244	invitation_arm_1	cati_introduction_questions	4																										2018-06-21 22:39:00	1	2		1
244	invitation_arm_1	cati_introduction_questions	5																										2018-06-25 21:37:00	1	2		1
244	invitation_arm_1	cati_introduction_questions	6																										2018-07-03 21:52:00	8	1									3			1
244	invitation_arm_1	cati_introduction_questions	7																										2018-07-05 01:29:00	8	1									1					3	1		2
244	invitation_arm_1	cati_introduction_questions	8																										2018-07-19 16:59:00	8	1									1					1
245	invitation_arm_1				S70_a	Impact of portion size and energy density on snack intake in preschool-aged children.	USA	UTC-04:00	14 hours behind	NSW time: 11PM (eg Monday evening) Their time: 9AM (Monday morning) *** NSW time: 7AM-9AM (Monday morning) Their time 5PM-7PM (Sunday evening)	1	1		1	2018-05-14								1	2018-06-04		0		0
245	invitation_arm_1	cati_introduction_questions	1																										2018-10-02 08:26:00	1	2		1
246	invitation_arm_1				S185_a	Evaluation of a peer-led smoking prevention programme for Romanian adolescents.	Romania	UTC+03:00	7 hours behind	NSW time: 4PM-9PM (eg Monday evening) Their time: 9AM-2PM (Monday morning)	1	1		1	2018-05-07								1	2018-05-29		0		0
246	invitation_arm_1	cati_introduction_questions	1																										2018-06-25 20:41:00	1	2		1
246	invitation_arm_1	cati_introduction_questions	2																										2018-06-28 16:46:00	1	2		1
246	invitation_arm_1	cati_introduction_questions	3																										2018-07-04 17:37:00	1	2		1
246	invitation_arm_1	cati_introduction_questions	4																										2018-07-05 17:28:00	1	2		1
246	invitation_arm_1	cati_introduction_questions	5																										2018-07-09 19:49:00	1	2		1
246	invitation_arm_1	cati_introduction_questions	6																										2018-07-10 19:29:00	1	2		1
246	invitation_arm_1	cati_introduction_questions	7																										2018-07-11 18:08:00	1	2		1
246	invitation_arm_1	cati_introduction_questions	8																										2018-07-13 19:43:00	1	2		1
246	invitation_arm_1	cati_introduction_questions	9																										2018-07-17 17:53:00	1	2		1
246	invitation_arm_1	cati_introduction_questions	10																										2018-07-19 20:15:00	1	2		1
246	invitation_arm_1	cati_introduction_questions	11																										2018-08-02 19:48:00	1	2		1
246	invitation_arm_1	cati_introduction_questions	12																										2018-08-14 21:42:00	1	2		1
246	invitation_arm_1	cati_introduction_questions	13																										2018-09-19 19:48:00	1	2		1
246	invitation_arm_1	cati_introduction_questions	14																										2018-12-06 20:30:00	1	2		1
246	invitation_arm_1	cati_introduction_questions	15																										2018-12-11 20:07:00	1	2		1
247	invitation_arm_1				S17_c	Improving the fitness and physical activity levels of primary school children: Results of the Fit-4-Fun group randomized controlled trial.	Australia	UTC+10:00	Same time - NSW & ACT	NSW time: 9AM-7PM (eg Monday day) Their time: 9AM-7PM (Monday day)	3	2	1						5							2		0
248	invitation_arm_1				S182_b	Activating multi-ethnic youth for smoking prevention: Design, baseline findings, and implementation of project SPLASH.	USA	UTC-07:00	17 hours behind	NSW time: 7AM-12PM (Monday morning) Their time 2PM-7PM (Sunday evening)	2	2		1	2018-09-24			1	3				1	2018-10-22		2		0
248	invitation_arm_1	cati_introduction_questions	1																										2018-10-03 10:32:00	1	3			1
248	invitation_arm_1	cati_introduction_questions	2																										2018-10-06 08:48:00	1	3			1
248	invitation_arm_1	cati_introduction_questions	3																										2018-10-06 08:53:00	1	2		1
248	invitation_arm_1	cati_introduction_questions	4																										2018-10-09 09:31:00	1	3			1
248	invitation_arm_1	cati_introduction_questions	5																										2018-10-20 09:06:00	1	3		1	1
248	invitation_arm_1	cati_introduction_questions	6																										2018-10-23 10:02:00	1	3			1
248	invitation_arm_1	cati_introduction_questions	7																										2018-10-25 10:21:00	1	3			1
248	invitation_arm_1	cati_introduction_questions	8																										2018-10-31 09:46:00	1	3			1
248	invitation_arm_1	cati_introduction_questions	9																										2018-11-06 08:48:00	1	1									4				6/11 8.54 CA Called secondary number Kevin no longer works her ) Maria
248	invitation_arm_1	cati_introduction_questions	10																										2018-11-08 10:04:00	1	3			1
248	invitation_arm_1	cati_introduction_questions	11																										2018-11-28 10:57:00	1	3			1
249	invitation_arm_1				S214_b	School-based physical activity does not compromise children's academic performance.	Canada	UTC-07:00	17 hours behind	NSW time: 7AM-12PM (Monday morning) Their time 2PM-7PM (Sunday evening)	2	2		1	2018-09-17				6							2		0
250	invitation_arm_1				S45_b	The effect of a smoke-free campus policy on college students' smoking behaviors and attitudes.	USA	UTC-05:00	15 hours behind	NSW time: 7AM-10AM (Monday morning) Their time 4PM-7PM (Sunday evening)	2	2		1	2018-09-17			3	6				1	2018-10-15		2		0
250	invitation_arm_1	cati_introduction_questions	1																										2018-10-26 07:07:00	3	2		1
250	invitation_arm_1	cati_introduction_questions	2																										2018-10-27 07:01:00	3	2		1
251	invitation_arm_1				S108_c	Results from a dietary intervention study in preschools "Beastly Healthy at School".	Belgium	UTC+02:00	8 hours behind	NSW time: 5PM-9PM (eg Monday evening) Their time: 9AM-1PM (Monday morning)	3	2		1	2018-07-31			1	1	2018-08-30						2		0
251	invitation_arm_1	cati_introduction_questions	1																										2018-08-02 19:32:00	1	2		1
251	invitation_arm_1	cati_introduction_questions	2																										2018-08-06 18:30:00	1	2		1
251	invitation_arm_1	cati_introduction_questions	3																										2018-08-09 19:34:00	1	2		1
251	invitation_arm_1	cati_introduction_questions	4																										2018-08-14 20:45:00	1	2		1
251	invitation_arm_1	cati_introduction_questions	5																										2018-08-16 20:16:00	1	2		1
252	invitation_arm_1				S78_c	Do lifestyle interventions work in developing countries? Findings from the Isfahan Healthy Heart Program in the Islamic Republic of Iran.	Iran	UTC+04:30	6.5 hours behind	NSW time: 2:30PM-9PM (eg Monday afternoon/evening) Their time: 9AM-3:30PM (Monday day)	3	1		1	2018-07-31			1					1			0		0
252	invitation_arm_1	cati_introduction_questions	1																										2018-08-01 20:01:00	1	3			1
252	invitation_arm_1	cati_introduction_questions	2																										2018-08-02 20:30:00	1	3			1
252	invitation_arm_1	cati_introduction_questions	3																										2018-08-06 19:28:00	1	3			1
252	invitation_arm_1	cati_introduction_questions	4																										2018-08-09 19:49:00	1	3			1
252	invitation_arm_1	cati_introduction_questions	5																										2018-08-14 21:10:00	1	3			1
252	invitation_arm_1	cati_introduction_questions	6																										2018-08-16 20:56:00	1	3		1	1
252	invitation_arm_1	cati_introduction_questions	7																										2018-09-19 19:00:00	1	3			1
252	invitation_arm_1	cati_introduction_questions	8																										2018-10-03 21:43:00	1	2		1
253	invitation_arm_1				S186_b	Using the internet to assist smoking prevention and cessation in schools: A randomised, controlled trial.	Canada	UTC-04:00	14 hours behind	NSW time: 11PM (eg Monday evening) Their time: 9AM (Monday morning) *** NSW time: 7AM-9AM (Monday morning) Their time 5PM-7PM (Sunday evening)	2	1		1	2018-10-14								1	2018-10-08		0		0
253	invitation_arm_1	cati_introduction_questions	1																										2018-10-26 07:09:00	3	2		1
253	invitation_arm_1	cati_introduction_questions	2																										2018-12-11 08:02:00	3	2		1
253	invitation_arm_1	cati_introduction_questions	3																										2018-12-18 10:18:00	1	2		1
253	invitation_arm_1	cati_introduction_questions	4																										2018-12-19 09:31:00	1	2		1
254	invitation_arm_1				S99_a	4-year, cluster-randomized, controlled childhood obesity prevention study: STOPP.	Sweden	UTC+02:00	8 hours behind	NSW time: 5PM-9PM (eg Monday evening) Their time: 9AM-1PM (Monday morning)	1	1		1	2018-05-07								1	2018-05-29		0		0
254	invitation_arm_1	cati_introduction_questions	1																										2018-05-22 21:13:00	1	1		1							3			1
254	invitation_arm_1	cati_introduction_questions	2																										2018-06-04 21:04:00	1	1									1					2	1	resent 4/6	2
254	invitation_arm_1	cati_introduction_questions	3																										2018-06-07 21:03:00	1	2		1
254	invitation_arm_1	cati_introduction_questions	4																										2018-06-12 18:19:00	1	2		1
254	invitation_arm_1	cati_introduction_questions	5																										2018-06-13 19:55:00	1	2		1
254	invitation_arm_1	cati_introduction_questions	6																										2018-06-19 19:55:00	1	2		1
254	invitation_arm_1	cati_introduction_questions	7																										2018-06-21 22:52:00	1	1									1					1
254	invitation_arm_1	cati_introduction_questions	8																										2018-06-25 17:54:00	1	1									1					1
255	invitation_arm_1				S62_a	Sexual risk avoidance and sexual risk reduction interventions for middle school youth: A randomized controlled trial.	USA	UTC-05:00	15 hours behind	NSW time: 7AM-10AM (Monday morning) Their time 4PM-7PM (Sunday evening)	1	1		1	2018-05-21								1	2018-06-11		0	2018-06-13 22:51:47	2
255	invitation_arm_1	cati_introduction_questions	1																										2018-06-13 08:41:00	1	1									1					1
256	invitation_arm_1				S142_c	The Adolescent Substance Abuse Prevention Study: A randomized field trial of a universal substance abuse prevention program.	USA	UTC?04:00	14 hours behind	NSW time: 11PM (eg Monday evening) Their time: 9AM (Monday morning) *** NSW time: 7AM-9AM (Monday morning) Their time 5PM-7PM (Sunday evening)	3	2							3							2		0
257	invitation_arm_1				S219_b	Comparative Effectiveness of Childhood Obesity Interventions in Pediatric Primary Care.	USA	UTC?04:00	14 hours behind	NSW time: 11PM (eg Monday evening) Their time: 9AM (Monday morning) *** NSW time: 7AM-9AM (Monday morning) Their time 5PM-7PM (Sunday evening)	2	2							6							2		0
258	invitation_arm_1				S53_a	Impact of a long-term tobacco free policy at a comprehensive cancer center: A series of cross-sectional surveys.	Spain	UTC+02:00	8 hours behind	NSW time: 5PM-9PM (eg Monday evening) Their time: 9AM-1PM (Monday morning)	1	2		1	2018-05-07			1	6				1	2018-05-29		2		0
258	invitation_arm_1	cati_introduction_questions	1																										2018-06-21 21:05:00	1	3			1
258	invitation_arm_1	cati_introduction_questions	2																										2018-06-25 19:45:00	1	3			1
258	invitation_arm_1	cati_introduction_questions	3																										2018-06-26 21:16:00	1	3			1
258	invitation_arm_1	cati_introduction_questions	4																										2018-06-27 22:52:00	1	3			1
258	invitation_arm_1	cati_introduction_questions	5																										2018-06-28 16:56:00	1	3			1
258	invitation_arm_1	cati_introduction_questions	6																										2018-07-02 19:54:00	1	3			1
258	invitation_arm_1	cati_introduction_questions	7																										2018-07-03 18:42:00	1	3			1
258	invitation_arm_1	cati_introduction_questions	8																										2018-07-04 20:34:00	1	3			1
258	invitation_arm_1	cati_introduction_questions	9																										2018-07-05 18:06:00	1	3			1
258	invitation_arm_1	cati_introduction_questions	10																										2018-08-14 21:44:00	1	4				1
258	invitation_arm_1	cati_introduction_questions	11																										2018-09-19 18:25:00	1	3			1
258	invitation_arm_1	cati_introduction_questions	12																										2018-10-03 21:11:00	1	3			1
259	invitation_arm_1				S104_a	Assessment of an after-school physical activity program to prevent obesity among 9- to 10-year-oldchildren: A cluster randomized trial.	Spain	UTC+02:00	8 hours behind	NSW time: 5PM-9PM (eg Monday evening) Their time: 9AM-1PM (Monday morning)	1	1		1	2018-05-07								1	2018-05-29		2		0
259	reminder_two_arm_1
259	invitation_arm_1	cati_introduction_questions	1																										2018-06-21 21:43:00	1	1									1					1
259	invitation_arm_1	cati_introduction_questions	2																										2018-06-25 19:52:00	1	1									1					1
259	invitation_arm_1	cati_introduction_questions	3																										2018-06-29 20:21:00	1	1									1					1
259	invitation_arm_1	cati_introduction_questions	4																										2018-06-29 21:47:00	1	1									1					1
260	invitation_arm_1				S58_a	Effect of a worksite-based intervention program on metabolic parameters in middle-aged male white-collar workers: A randomized controlled trial.	Japan	UTC+09:00	1 hour behind	NSW time: 10AM-9PM (eg Monday day) Their time: 9AM-6PM (Monday day)	1	2		1	2018-05-07				6				1	2018-05-29		2		0
260	invitation_arm_1	cati_introduction_questions	1																										2018-07-06 15:58:00	3	1									3			1
260	invitation_arm_1	cati_introduction_questions	2																										2018-07-06 19:20:00	3	1									1					2	1	maruyama@fc.jwu.ac.jp	2	send email on Monday
260	invitation_arm_1	cati_introduction_questions	3																										2018-12-18 10:24:00	1	2		1
260	invitation_arm_1	cati_introduction_questions	4																										2018-12-19 09:37:00	1	2		1
261	invitation_arm_1				S211_b	Evaluation of a school-based sex education programme delivered to Grade Nine students in Canada.	Canada	UTC-04:00	14 hours behind	NSW time: 11PM (eg Monday evening) Their time: 9AM (Monday morning) *** NSW time: 7AM-9AM (Monday morning) Their time 5PM-7PM (Sunday evening)	2	1		1	2018-09-10			3					1	2018-10-08		0		0
261	invitation_arm_1	cati_introduction_questions	1																										2018-09-20 07:21:00	3	2		1
261	invitation_arm_1	cati_introduction_questions	2																										2018-09-21 06:28:00	3	1									4				WN
262	invitation_arm_1				S129_a	Cluster randomised trial of the effectiveness of motivational interviewing for universal prevention.	UK	UTC+01:00	9 hours behind	NSW time: 6PM-9PM (eg Monday evening) Their time: 9AM-12PM (Monday morning)	1	2		1	2018-05-07			2	3				1	2018-05-29		2		0
262	invitation_arm_1	cati_introduction_questions	1																										2018-05-31 19:20:00	2	2		1
263	invitation_arm_1				S205_b	A randomized controlled trial of a culturally congruent intervention to increase condom use and HIV testing among heterosexually active immigrant Latino men.	USA	UTC-04:00	14 hours behind	NSW time: 11PM (eg Monday evening) Their time: 9AM (Monday morning) *** NSW time: 7AM-9AM (Monday morning) Their time 5PM-7PM (Sunday evening)	2	2		1	2018-09-03			1	6				1	2018-10-01		2		0
263	invitation_arm_1	cati_introduction_questions	1																										2018-09-13 06:58:00	1	2		1
263	invitation_arm_1	cati_introduction_questions	2																										2018-09-18 07:40:00	1	2		1
263	invitation_arm_1	cati_introduction_questions	3																										2018-09-20 08:40:00	1	2		1
263	invitation_arm_1	cati_introduction_questions	4																										2018-09-22 09:05:00	1	2		1
263	invitation_arm_1	cati_introduction_questions	5																										2018-10-09 08:49:00	1	2		1
263	invitation_arm_1	cati_introduction_questions	6																										2018-10-25 06:38:00	1	1									7
264	invitation_arm_1				S100_c	Action Schools! BC: A school-based physical activity intervention designed to decrease cardiovascular disease risk factors in children.	Canada	UTC?07:00	17 hours behind	NSW time: 7AM-12PM (Monday morning) Their time 2PM-7PM (Sunday evening)	3	2	1						5							2		0
265	invitation_arm_1				S218_b	Rationale, design, methodology and sample characteristics for the family partners for health study: A cluster randomized controlled study.	USA	UTC-04:00	14 hours behind	NSW time: 11PM (eg Monday evening) Their time: 9AM (Monday morning) *** NSW time: 7AM-9AM (Monday morning) Their time 5PM-7PM (Sunday evening)	2	2		1	2018-09-10			1	6				1	2018-10-08		2		0
265	invitation_arm_1	cati_introduction_questions	1																										2018-09-22 06:59:00	1	2		1
265	invitation_arm_1	cati_introduction_questions	2																										2018-09-25 07:54:00	1	2		1
265	invitation_arm_1	cati_introduction_questions	3																										2018-09-26 08:43:00	1	2		1
265	invitation_arm_1	cati_introduction_questions	4																										2018-10-25 07:50:00	1	2		1
265	invitation_arm_1	cati_introduction_questions	5																										2018-11-07 09:15:00	1	2		1
266	invitation_arm_1				S66_b	Community-based prevention leads to an increase in condom use and a reduction in sexually transmitted infections (STIs) among men who have sex with men (MSM) and female sex workers (FSW): the Frontiers Prevention Project (FPP) evaluation results.	UK	UTC+01:00	9 hours behind	NSW time: 1:30PM-9PM (eg Monday afternoon/evening) Their time: 9AM-4:30PM (Monday day)	2	2		1	2018-07-03			1	2		2018-07-05	He was too busy. He told the caller that the study we chose was 10 years old and he would need to spend time digging up information on what happened. He said he did not have time for that.				2		0
266	invitation_arm_1	cati_introduction_questions	1																										2018-07-04 17:54:00	1	1									3			1
266	invitation_arm_1	cati_introduction_questions	2																										2018-07-04 19:08:00	1	1									3			1
266	invitation_arm_1	cati_introduction_questions	3																										2018-07-05 18:10:00	1	1									1					1
267	invitation_arm_1				S28_a	Healthy Schools-Healthy Kids: A controlled evaluation of a comprehensive universal eating disorder prevention program.	Canada	UTC-04:00	14 hours behind	NSW time: 11PM (eg Monday evening) Their time: 9AM (Monday morning) *** NSW time: 7AM-9AM (Monday morning) Their time 5PM-7PM (Sunday evening)	1	1		1	2018-05-07								1	2018-05-29		2		0
267	invitation_arm_1	cati_introduction_questions	1																										2018-06-19 23:27:00	3	1									3			1
267	invitation_arm_1	cati_introduction_questions	2																										2018-08-29 06:11:00	1	2		1
267	invitation_arm_1	cati_introduction_questions	3																										2018-08-30 08:15:00	1	2		1
267	invitation_arm_1	cati_introduction_questions	4																										2018-09-07 08:41:00	1	2		1
267	invitation_arm_1	cati_introduction_questions	5																										2018-09-08 08:13:00	1	2		1
267	invitation_arm_1	cati_introduction_questions	6																										2018-09-18 08:45:00	1	2		1
267	invitation_arm_1	cati_introduction_questions	7																										2018-09-19 06:11:00	1	1									1					1
268	invitation_arm_1				S3_a	A community-based, environmental chronic disease prevention intervention to improve healthy eating psychosocial factors and behaviors in indigenous populations in the Canadian Arctic.	USA	UTC-04:00	14 hours behind	NSW time: 11PM (eg Monday evening) Their time: 9AM (Monday morning) *** NSW time: 7AM-9AM (Monday morning) Their time 5PM-7PM (Sunday evening)	1	2		1	2018-05-07				1							2		0
269	invitation_arm_1				S174_c	The application of an occupational health guideline reduces sedentary behaviour and increases fruit intake at work: Results from an RCT.	The Netherlands	UTC+02:00	8 hours behind	NSW time: 5PM-9PM (eg Monday evening) Their time: 9AM-1PM (Monday morning)	3	2		1	2018-07-31			1	4							2		0
269	invitation_arm_1	cati_introduction_questions	1																										2018-08-01 20:52:00	1	1									1					1
269	invitation_arm_1	cati_introduction_questions	2																										2018-10-03 20:58:00	1	3			1
269	invitation_arm_1	cati_introduction_questions	3																										2018-11-28 20:40:00	1	1									1					1
270	invitation_arm_1				S44_b	Changes in smoking prevalence, attitudes, and beliefs over 4 years following a campus-wide anti-tobacco intervention.	USA	UTC-05:00	15 hours behind	NSW time: 7AM-10AM (Monday morning) Their time 4PM-7PM (Sunday evening)	2	2		1	2018-09-17			3	6				1	2018-10-15		2		0
270	invitation_arm_1	cati_introduction_questions	1																										2018-10-26 07:36:00	3	2		1
270	invitation_arm_1	cati_introduction_questions	2																										2018-10-27 07:37:00	3	2		1
270	invitation_arm_1	cati_introduction_questions	3																										2018-11-13 07:46:00	1	1									1					1
271	invitation_arm_1				S202_a	The National Evaluation of Sure Start (NESS) Team: The impact of Sure Start Local Programmes on five year olds and their families.	England	UTC+01:00	9 hours behind	NSW time: 6PM-9PM (eg Monday evening) Their time: 9AM-12PM (Monday morning)	1	2		1	2018-05-07			1	6				1	2018-05-29		2		0
271	invitation_arm_1	cati_introduction_questions	1																										2018-05-31 19:21:00	2	2		1
271	invitation_arm_1	cati_introduction_questions	2																										2018-06-05 20:45:00	2	2		1
271	invitation_arm_1	cati_introduction_questions	3																										2018-06-14 20:33:00	2	2		1
271	invitation_arm_1	cati_introduction_questions	4																										2018-07-05 17:19:00	1	2		1
271	invitation_arm_1	cati_introduction_questions	5																										2018-07-10 19:52:00	1	2		1
271	invitation_arm_1	cati_introduction_questions	6																										2018-07-11 18:31:00	1	1									1					1
271	invitation_arm_1	cati_introduction_questions	7																										2018-08-09 20:43:00	1	2		1
271	invitation_arm_1	cati_introduction_questions	8																										2018-08-14 21:38:00	1	2		1
271	invitation_arm_1	cati_introduction_questions	9																										2018-08-27 17:18:00	1	1									7
272	invitation_arm_1				S59_b	A pedometer-based intervention to improve physical activity, fitness, and coronary heart disease risk in National Guard personnel.	USA	UTC-05:00	15 hours behind	NSW time: 7AM-10AM (Monday morning) Their time 4PM-7PM (Sunday evening)	2	2		1	2018-09-17			3	6				1	2018-10-15		2		0
272	invitation_arm_1	cati_introduction_questions	1																										2018-10-26 07:13:00	3	2		1
273	invitation_arm_1				S45_c	The effect of a smoke-free campus policy on college students' smoking behaviors and attitudes.	USA	UTC?05:00	15 hours behind	NSW time: 7AM-10AM (Monday morning) Their time 4PM-7PM (Sunday evening)	3	2							6							2		0
274	invitation_arm_1				S64_a	Yo puedo - a conditional cash transfer and life skills intervention to promote adolescent sexual health: Results of a randomized feasibility study in San Francisco.	USA	UTC-07:00	17 hours behind	NSW time: 7AM-12PM (Monday morning) Their time 2PM-7PM (Sunday evening)	1	1		1	2018-05-21								1	2018-06-11		0		0
274	invitation_arm_1	cati_introduction_questions	1																										2018-08-22 09:24:00	8	1									2	1
274	invitation_arm_1	cati_introduction_questions	2																										2018-08-28 09:23:00	8	2		1
274	invitation_arm_1	cati_introduction_questions	3																										2018-11-14 10:32:00	1	1									3			1
274	invitation_arm_1	cati_introduction_questions	4																										2018-11-15 10:14:00	1	2		1
274	invitation_arm_1	cati_introduction_questions	5																										2018-11-20 11:00:00	1	3			1
274	invitation_arm_1	cati_introduction_questions	6																										2018-11-21 09:17:00	1	3			1
274	invitation_arm_1	cati_introduction_questions	7																										2018-11-28 10:34:00	1	1									3			1
274	invitation_arm_1	cati_introduction_questions	8																										2018-11-29 09:35:00	1	2		1
274	invitation_arm_1	cati_introduction_questions	9																										2018-12-01 08:39:00	1	2		1
274	invitation_arm_1	cati_introduction_questions	10																										2018-12-05 10:28:00	1	2		1
274	invitation_arm_1	cati_introduction_questions	11																										2018-12-07 09:48:00	1	2		1
274	invitation_arm_1	cati_introduction_questions	12																										2018-12-12 10:08:00	1	2		1
274	invitation_arm_1	cati_introduction_questions	13																										2018-12-14 10:32:00	1	2		1
274	invitation_arm_1	cati_introduction_questions	14																										2018-12-18 10:40:00	1	2		1
275	invitation_arm_1				S54_b	Association between a ban on smoking in a hospital and the in-hospital onset of acute myocardial infarction.	Japan	UTC+09:00	1 hour behind	NSW time: 10AM-9PM (eg Monday day) Their time: 9AM-6PM (Monday day)	2	2		1	2018-07-03			1	6				1	2018-07-31		2		0
275	invitation_arm_1	cati_introduction_questions	1																										2018-07-05 15:08:00	1	1									1					2	1	junkan@minf.med.fukuoka-u.ac.jp	2	junkan@minf.med.fukuoka-u.ac.jp
275	invitation_arm_1	cati_introduction_questions	2																										2018-07-12 19:01:00	1	2		1
275	invitation_arm_1	cati_introduction_questions	3																										2018-07-16 11:24:00	1	1									3			1
275	invitation_arm_1	cati_introduction_questions	4																										2018-07-17 12:19:00	1	2		1
275	invitation_arm_1	cati_introduction_questions	5																										2018-08-13 15:11:00	1	1									3			1
275	invitation_arm_1	cati_introduction_questions	6																										2018-08-27 15:46:00	1	1									7
276	invitation_arm_1				S190_b	Six-month and one-year effects of Project EX-4: A classroom-based smoking prevention and cessation intervention program.	USA	UTC-07:00	17 hours behind	NSW time: 7AM-12PM (Monday morning) Their time 2PM-7PM (Sunday evening)	2	2		1	2018-09-24				6							2		0
277	invitation_arm_1				S155_c	Delivering Prevention Interventions to People Living with HIV in Clinical Care Settings: Results of a Cluster Randomized Trial in Kenya, Namibia, and Tanzania.	USA	UTC?04:00	14 hours behind	NSW time: 11PM (eg Monday evening) Their time: 9AM (Monday morning) *** NSW time: 7AM-9AM (Monday morning) Their time 5PM-7PM (Sunday evening)	3	1		1	2018-11-13											2		0
277	invitation_arm_1	cati_introduction_questions	1																										2018-11-14 07:50:00	1	1									1					1
277	invitation_arm_1	cati_introduction_questions	2																										2018-11-15 07:10:00	1	1									1					1
277	invitation_arm_1	cati_introduction_questions	3																										2018-11-20 08:29:00	1	1									1					1
277	invitation_arm_1	cati_introduction_questions	4																										2018-11-21 07:29:00	1	1									1					1
278	invitation_arm_1				S178_c	An informal school-based peer-led intervention for smoking prevention in adolescence (ASSIST): A cluster randomised trial.	UK	UTC+01:00	9 hours behind	NSW time: 6PM-9PM (eg Monday evening) Their time: 9AM-12PM (Monday morning)	3	2	1						5							2		0
279	invitation_arm_1				S61_c	Effectiveness of an HIV/STD risk-reduction intervention for adolescents when implemented by community-based organizations: a cluster-randomized controlled trial.	USA	UTC?04:00	14 hours behind	NSW time: 11PM (eg Monday evening) Their time: 9AM (Monday morning) *** NSW time: 7AM-9AM (Monday morning) Their time 5PM-7PM (Sunday evening)	3	1		1	2018-11-13											2		0
279	invitation_arm_1	cati_introduction_questions	1																										2018-11-14 07:12:00	1	2		1
279	invitation_arm_1	cati_introduction_questions	2																										2018-11-15 09:37:00	1	2		1
279	invitation_arm_1	cati_introduction_questions	3																										2018-11-20 10:31:00	1	2		1
279	invitation_arm_1	cati_introduction_questions	4																										2018-11-28 10:00:00	1	2		1
279	invitation_arm_1	cati_introduction_questions	5																										2018-12-01 09:11:00	1	2		1
280	invitation_arm_1				S215_b	Impact of a school-based pediatric obesity prevention program facilitated by health professionals.	USA	UTC-05:00	15 hours behind	NSW time: 7AM-10AM (Monday morning) Their time 4PM-7PM (Sunday evening)	2	1		1	2018-09-17								1	2018-10-15		2		0
280	reminder_arm_1
281	invitation_arm_1				S17_b	Improving the fitness and physical activity levels of primary school children: Results of the Fit-4-Fun group randomized controlled trial.	Australia	UTC+10:00	Same time - NSW & ACT	NSW time: 9AM-7PM (eg Monday day) Their time: 9AM-7PM (Monday day)	2	2	1						5							2		0
282	invitation_arm_1				S149_b	Effects of Smokefree Class Competition 1 year after the end of intervention: A cluster randomised controlled trial.	Germany	UTC+02:00	8 hours behind	NSW time: 5PM-9PM (eg Monday evening) Their time: 9AM-1PM (Monday morning)	2	2							4							2		0
283	invitation_arm_1				S67_b	Promoting HIV testing and condom use among Filipina commercial sex workers: Findings from a quasi-experimental intervention study.	USA	UTC-07:00	17 hours behind	NSW time: 7AM-12PM (Monday morning) Their time 2PM-7PM (Sunday evening)	2	1		1	2018-09-24								1	2018-10-22		2		0
283	invitation_arm_1	cati_introduction_questions	1																										2018-10-03 10:42:00	1	2		1
283	invitation_arm_1	cati_introduction_questions	2																										2018-10-06 08:55:00	1	2		1
283	invitation_arm_1	cati_introduction_questions	3																										2018-10-09 09:35:00	1	2		1
283	invitation_arm_1	cati_introduction_questions	4																										2018-10-20 09:05:00	1	2		1
283	invitation_arm_1	cati_introduction_questions	5																										2018-10-23 09:56:00	1	2		1
283	invitation_arm_1	cati_introduction_questions	6																										2018-10-25 10:19:00	1	2		1
283	invitation_arm_1	cati_introduction_questions	7																										2018-10-31 08:56:00	1	2		1
283	invitation_arm_1	cati_introduction_questions	8																										2018-11-02 10:36:00	1	2		1
283	invitation_arm_1	cati_introduction_questions	9																										2018-11-06 09:35:00	1	1									3			1
283	invitation_arm_1	cati_introduction_questions	10																										2018-11-07 08:16:00	1	1									1					1
283	invitation_arm_1	cati_introduction_questions	11																										2018-11-09 11:03:00	1	1									1					1
284	invitation_arm_1				S54_a	Association between a ban on smoking in a hospital and the in-hospital onset of acute myocardial infarction.	Japan	UTC+09:00	1 hour behind	NSW time: 10AM-9PM (eg Monday day) Their time: 9AM-6PM (Monday day)	1	2		1	2018-05-07				6				1	2018-05-29		2		0
285	invitation_arm_1				S89_b	Promoting walking to school: Results of a quasi-experimental trial.	UK	UTC+01:00	9 hours behind	NSW time: 6PM-9PM (eg Monday evening) Their time: 9AM-12PM (Monday morning)	2	1		1	2018-05-28			1					1	2018-06-19		0		0
285	invitation_arm_1	cati_introduction_questions	1																										2018-07-02 18:21:00	1	2		1
285	invitation_arm_1	cati_introduction_questions	2																										2018-07-03 18:23:00	1	3			1
285	invitation_arm_1	cati_introduction_questions	3																										2018-07-10 19:01:00	1	3			1
285	invitation_arm_1	cati_introduction_questions	4																										2018-07-11 18:03:00	1	3			1
285	invitation_arm_1	cati_introduction_questions	5																										2018-07-12 18:36:00	1	3			1
285	invitation_arm_1	cati_introduction_questions	6																										2018-07-13 19:39:00	1	3			1
285	invitation_arm_1	cati_introduction_questions	7																										2018-07-17 17:51:00	1	3			1
285	invitation_arm_1	cati_introduction_questions	8																										2018-07-19 20:10:00	1	3			1
285	invitation_arm_1	cati_introduction_questions	9																										2018-07-25 21:58:00	1	3			1
285	invitation_arm_1	cati_introduction_questions	10																										2018-07-27 21:15:00	1	2		1
285	invitation_arm_1	cati_introduction_questions	11																										2018-08-02 19:53:00	1	3			1
285	invitation_arm_1	cati_introduction_questions	12																										2018-08-14 21:40:00	1	3			1
285	invitation_arm_1	cati_introduction_questions	13																										2018-09-19 18:27:00	1	1									3			1
285	invitation_arm_1	cati_introduction_questions	14																										2018-09-19 19:52:00	1	3			1
286	invitation_arm_1				S148_b	Especially for Daughters: Parent Education to Address Alcohol and Sex-Related Risk Taking Among Urban Young Adolescent Girls.	USA	UTC-04:00	14 hours behind	NSW time: 11PM (eg Monday evening) Their time: 9AM (Monday morning) *** NSW time: 7AM-9AM (Monday morning) Their time 5PM-7PM (Sunday evening)	2	2		1	2018-09-03			1	6				1	2018-10-01		2		0
286	invitation_arm_1	cati_introduction_questions	1																										2018-09-13 07:01:00	1	2		1
286	invitation_arm_1	cati_introduction_questions	2																										2018-09-18 07:43:00	1	2		1
286	invitation_arm_1	cati_introduction_questions	3																										2018-09-20 08:06:00	1	2		1
286	invitation_arm_1	cati_introduction_questions	4																										2018-09-22 08:56:00	1	2		1
286	invitation_arm_1	cati_introduction_questions	5																										2018-10-09 08:09:00	1	2		1
286	invitation_arm_1	cati_introduction_questions	6																										2018-10-25 05:56:00	1	2		1
286	invitation_arm_1	cati_introduction_questions	7																										2018-10-31 07:57:00	1	2		1
286	invitation_arm_1	cati_introduction_questions	8																										2018-11-07 08:24:00	1	2		1
287	invitation_arm_1				S206_b	Tackling inequalities in health: Evaluating the New Deal for Communities initiative.	England	UTC+01:00	9 hours behind	NSW time: 6PM-9PM (eg Monday evening) Their time: 9AM-12PM (Monday morning)	2	2		1	2018-05-28			1	6				1	2018-06-19		2		0
287	invitation_arm_1	cati_introduction_questions	1																										2018-07-02 18:25:00	1	1									1					1		james.nazroo@manachester.ac.uk
287	invitation_arm_1	cati_introduction_questions	2																										2018-08-09 20:39:00	1	2		1
287	invitation_arm_1	cati_introduction_questions	3																										2018-08-14 21:19:00	1	2		1
287	invitation_arm_1	cati_introduction_questions	4																										2018-08-16 21:05:00	1	2		1
287	invitation_arm_1	cati_introduction_questions	5																										2018-09-19 18:43:00	1	2		1
287	invitation_arm_1	cati_introduction_questions	6																										2018-10-03 21:39:00	1	2
288	invitation_arm_1				S159_b	Impact of Stepping Stones on incidence of HIV and HSV-2 and sexual behaviour in rural South Africa: Cluster randomised controlled trial.	South Africa	UTC+02:00	8 hours behind	NSW time: 5PM-9PM (eg Monday evening) Their time: 9AM-1PM (Monday morning)	2	2		1	2018-05-28			8	5				1	2018-06-19		2		0
288	invitation_arm_1	cati_introduction_questions	1																										2018-06-28 20:53:00	8	1									1					1
289	invitation_arm_1				S40_b	Wreaking "HAVOC" on smoking: Social branding to reach young adult 'Partiers' in Oklahoma.	USA	UTC?07:00	17 hours behind	NSW time: 7AM-12PM (Monday morning) Their time 2PM-7PM (Sunday evening)	2	2		1	2018-09-17			1	6							2		0
289	invitation_arm_1	cati_introduction_questions	1																										2018-09-25 08:10:00	1	2		1
289	invitation_arm_1	cati_introduction_questions	2																										2018-09-26 08:22:00	1	2		1
289	invitation_arm_1	cati_introduction_questions	3																										2018-09-27 09:23:00	1	2		1
289	invitation_arm_1	cati_introduction_questions	4																										2018-10-03 11:34:00	1	1									1					1
290	invitation_arm_1				S171_a	Workplace sitting and height-adjustable workstations: A randomised controlled trial.	Australia	UTC+08:00	2 hours behind - WA	NSW time: 11AM-9PM (eg Monday day) Their time: 9AM-5PM (Monday day)	1	1		1	2018-05-07			1					1	2018-05-29		0		0
290	invitation_arm_1	cati_introduction_questions	1																										2018-06-25 19:28:00	1	2
290	invitation_arm_1	cati_introduction_questions	2																										2018-06-28 16:33:00	1	3			1
290	invitation_arm_1	cati_introduction_questions	3																										2018-07-03 16:40:00	1	3			1
290	invitation_arm_1	cati_introduction_questions	4																										2018-07-05 15:40:00	1	1									3			1
290	invitation_arm_1	cati_introduction_questions	5																										2018-07-12 18:09:00	1	3			1
290	invitation_arm_1	cati_introduction_questions	6																										2018-07-16 12:00:00	1	3			1
290	invitation_arm_1	cati_introduction_questions	7																										2018-07-17 16:27:00	1	1									3			1
290	invitation_arm_1	cati_introduction_questions	8																										2018-07-23 11:48:00	1	1									1					1
291	invitation_arm_1				S1_b	The effectiveness of community-based cycling promotion: Findings from the Cycling Connecting Communities project in Sydney, Australia.	Australia	UTC+10:00	Same time - NSW & ACT	NSW time: 9AM-7PM (eg Monday day) Their time: 9AM-7PM (Monday day)	2	2		1	2018-07-03			1	6				1	2018-07-31		2		0
292	invitation_arm_1				S123_a	Delivering prevention for alcohol and cannabis using the Internet: A cluster randomised controlled trial.	Australia	UTC+10:00	Same time - NSW & ACT	NSW time: 9AM-7PM (eg Monday day) Their time: 9AM-7PM (Monday day)	1	2		1	2018-05-07				1	2018-05-07						2		0
293	invitation_arm_1				S36_a	Effectiveness of community-based comprehensive healthy lifestyle promotion on cardiovascular disease risk factors in a rural Vietnamese population: A quasi-experimental study.	Vietnam	UTC+07:00	3 hours behind	NSW time: 12PM-9PM (eg Monday afternoon/evening) Their time: 9AM-4PM (Monday day)	1	2		1	2018-05-07			8	6				1	2018-05-29		2		0
293	invitation_arm_1	cati_introduction_questions	1																										2018-07-20 15:52:00	8	4				1
293	invitation_arm_1	cati_introduction_questions	2																										2018-07-25 18:14:00	8	6
293	invitation_arm_1	cati_introduction_questions	3																										2018-08-02 20:10:00	8	6
293	invitation_arm_1	cati_introduction_questions	4																										2018-08-03 20:17:00	8	6
293	invitation_arm_1	cati_introduction_questions	5																										2018-08-06 19:12:00	8	6
293	invitation_arm_1	cati_introduction_questions	6																										2018-08-08 19:56:00	8	6
293	invitation_arm_1	cati_introduction_questions	7																										2018-08-10 21:16:00	8	6
293	invitation_arm_1	cati_introduction_questions	8																										2018-08-20 18:46:00	8	6
294	invitation_arm_1				S221_c	Educational interventions to promote healthy nutrition and physical activity among older Chinese Americans: A cluster-randomized trial.	USA	UTC?07:00	17 hours behind	NSW time: 7AM-12PM (Monday morning) Their time 2PM-7PM (Sunday evening)	3	1		1	2018-11-13								1	2018-12-11		0		0
294	invitation_arm_1	cati_introduction_questions	1																										2018-12-11 08:45:00	3	2		1
294	invitation_arm_1	cati_introduction_questions	2																										2018-12-18 09:20:00	1	2		1
294	invitation_arm_1	cati_introduction_questions	3																										2018-12-19 08:22:00	1	1									3			1
295	invitation_arm_1				S128_c	Comparison of two smoking prevention programs among South Africa high school students: Results of a randomised trial.	USA	UTC?04:00	14 hours behind	NSW time: 11PM (eg Monday evening) Their time: 9AM (Monday morning) *** NSW time: 7AM-9AM (Monday morning) Their time 5PM-7PM (Sunday evening)	3	1		1	2018-11-13								1	2018-12-11		0		0
295	invitation_arm_1	cati_introduction_questions	1																										2018-11-14 08:56:00	1	2		1
295	invitation_arm_1	cati_introduction_questions	2																										2018-11-20 09:49:00	1	2		1
295	invitation_arm_1	cati_introduction_questions	3																										2018-11-28 08:54:00	1	2		1
295	invitation_arm_1	cati_introduction_questions	4																										2018-12-07 09:00:00	1	2		1
295	invitation_arm_1	cati_introduction_questions	5																										2018-12-12 08:48:00	1	2		1
295	invitation_arm_1	cati_introduction_questions	6																										2018-12-14 10:03:00	1	2		1
295	invitation_arm_1	cati_introduction_questions	7																										2018-12-18 10:59:00	1	2		1
295	invitation_arm_1	cati_introduction_questions	8																										2018-12-19 09:54:00	1	2		1
296	invitation_arm_1				S77_a	The Heartfile Lodhran CVD prevention project--end of project evaluation.	Pakistan	UTC+05:00	5 hours behind	NSW time: 2PM-9PM (eg Monday afternoon/evening) Their time: 9AM-4PM (Monday day)	1	2		1	2018-05-07			1	2		2018-07-11	Participant refused over the phone because study was more than 10 years old.	1	2018-05-29		2		0
296	invitation_arm_1	cati_introduction_questions	1																										2018-06-25 19:17:00	1	2		1
296	invitation_arm_1	cati_introduction_questions	2																										2018-06-26 20:56:00	1	1									1					1
296	invitation_arm_1	cati_introduction_questions	3																										2018-06-28 16:18:00	1	2		1
296	invitation_arm_1	cati_introduction_questions	4																										2018-07-03 18:56:00	1	3			1
296	invitation_arm_1	cati_introduction_questions	5																										2018-07-04 20:44:00	1	2		1
296	invitation_arm_1	cati_introduction_questions	6																										2018-07-05 17:45:00	1	1									1					1
296	invitation_arm_1	cati_introduction_questions	7																										2018-07-11 19:01:00	1	1									1					1
297	invitation_arm_1				S186_a	Using the internet to assist smoking prevention and cessation in schools: A randomised, controlled trial.	Canada	UTC-04:00	14 hours behind	NSW time: 11PM (eg Monday evening) Their time: 9AM (Monday morning) *** NSW time: 7AM-9AM (Monday morning) Their time 5PM-7PM (Sunday evening)	1	2		1	2018-05-07				1				1	2018-05-29		2		0
297	invitation_arm_1	cati_introduction_questions	1																										2018-06-19 23:40:00	3	2		1
297	invitation_arm_1	cati_introduction_questions	2																										2018-07-03 23:51:00	3	1									1					1
297	invitation_arm_1	cati_introduction_questions	3																										2018-08-29 06:13:00	1	2		1
297	invitation_arm_1	cati_introduction_questions	4																										2018-09-07 08:44:00	1	2		1
297	invitation_arm_1	cati_introduction_questions	5																										2018-09-08 08:15:00	1	2		1
297	invitation_arm_1	cati_introduction_questions	6																										2018-09-18 08:47:00	1	2		1
297	invitation_arm_1	cati_introduction_questions	7																										2018-09-22 06:25:00	1	2		1
297	invitation_arm_1	cati_introduction_questions	8																										2018-09-25 07:14:00	1	2		1
297	invitation_arm_1	cati_introduction_questions	9																										2018-09-26 08:44:00	1	2		1
297	invitation_arm_1	cati_introduction_questions	10																										2018-10-25 07:51:00	1	2		1
297	invitation_arm_1	cati_introduction_questions	11																										2018-11-07 09:22:00	1	2		1
297	invitation_arm_1	cati_introduction_questions	12																										2018-11-13 08:40:00	1	6	13/11 8.46 Emailed
298	invitation_arm_1				S84_b	Effects of food fortification on nutritional and functional status in frail elderly nursing home residents at risk of malnutrition.	Germany	UTC+02:00	8 hours behind	NSW time: 5PM-9PM (eg Monday evening) Their time: 9AM-1PM (Monday morning)	2	1		1	2018-07-09								1	2018-08-06		0		0
298	invitation_arm_1	cati_introduction_questions	1																										2018-07-10 17:21:00	7	3			1
298	invitation_arm_1	cati_introduction_questions	2																										2018-07-19 19:32:00	1	3			1
298	invitation_arm_1	cati_introduction_questions	3																										2018-07-25 22:44:00	1	1									3			1
298	invitation_arm_1	cati_introduction_questions	4																										2018-07-27 21:49:00	1	3			1
298	invitation_arm_1	cati_introduction_questions	5																										2018-07-30 20:06:00	1	3			1
298	invitation_arm_1	cati_introduction_questions	6																										2018-08-02 20:45:00	1	3			1
298	invitation_arm_1	cati_introduction_questions	7																										2018-08-16 21:31:00	1	3			1
298	invitation_arm_1	cati_introduction_questions	8																										2018-09-19 18:11:00	1	2		1
298	invitation_arm_1	cati_introduction_questions	9																										2018-10-03 21:06:00	1	3			1
298	invitation_arm_1	cati_introduction_questions	10																										2018-11-28 20:50:00	1	2		1
298	invitation_arm_1	cati_introduction_questions	11																										2018-12-06 20:51:00	1	3			1
298	invitation_arm_1	cati_introduction_questions	12																										2018-12-11 20:14:00	1	2		1
299	invitation_arm_1				S220_b	Improving healthy dietary behaviors, nutrition knowledge, and self-efficacy among underserved school children with parent and community involvement.	USA	UTC-07:00	17 hours behind	NSW time: 7AM-12PM (Monday morning) Their time 2PM-7PM (Sunday evening)	2	2		1	2018-09-24			1	6				1	2018-10-22		2		0
299	invitation_arm_1	cati_introduction_questions	1																										2018-10-03 10:44:00	1	3			1
299	invitation_arm_1	cati_introduction_questions	2																										2018-10-06 09:01:00	1	3			1
299	invitation_arm_1	cati_introduction_questions	3																										2018-10-09 09:36:00	1	3			1
299	invitation_arm_1	cati_introduction_questions	4																										2018-10-20 09:00:00	1	2		1
299	invitation_arm_1	cati_introduction_questions	5																										2018-10-23 10:56:00	1	2		1
299	invitation_arm_1	cati_introduction_questions	6																										2018-10-25 11:30:00	1	3			1
299	invitation_arm_1	cati_introduction_questions	7																										2018-10-31 09:10:00	1	3			1
299	invitation_arm_1	cati_introduction_questions	8																										2018-11-02 10:41:00	1	3			1
299	invitation_arm_1	cati_introduction_questions	9																										2018-11-06 10:01:00	1	1									3			1
299	invitation_arm_1	cati_introduction_questions	10																										2018-11-08 10:57:00	1	2		1
300	invitation_arm_1				S99_b	4-year, cluster-randomized, controlled childhood obesity prevention study: STOPP.	Sweden	UTC+02:00	8 hours behind	NSW time: 5PM-9PM (eg Monday evening) Their time: 9AM-1PM (Monday morning)	2	2	1						5							2		0
301	invitation_arm_1				S152_c	The long-term effects of a peer-led sex education programme (RIPPLE): A cluster randomised trial in schools in England.	UK	UTC+01:00	9 hours behind	NSW time: 6PM-9PM (eg Monday evening) Their time: 9AM-12PM (Monday morning)	3	2		1	2018-07-31			8	2							2		0
302	invitation_arm_1				S224_a	Brief intervention for alcohol use by pregnant women.	USA	UTC-07:00	17 hours behind	NSW time: 7AM-12PM (Monday morning) Their time 2PM-7PM (Sunday evening)	1	2		1	2018-05-21			8	6				1	2018-06-11		2		0
302	invitation_arm_1	cati_introduction_questions	1																										2018-08-22 09:03:00	8	2		1
303	invitation_arm_1				S148_a	Especially for Daughters: Parent Education to Address Alcohol and Sex-Related Risk Taking Among Urban Young Adolescent Girls.	USA	UTC-04:00	14 hours behind	NSW time: 11PM (eg Monday evening) Their time: 9AM (Monday morning) *** NSW time: 7AM-9AM (Monday morning) Their time 5PM-7PM (Sunday evening)	1	2		1	2018-05-14			1	6				1	2018-06-04		2		0
303	invitation_arm_1	cati_introduction_questions	1																										2018-06-13 07:42:00	1	1									2	1
303	invitation_arm_1	cati_introduction_questions	2																										2018-08-29 06:04:00	1	2		1
303	invitation_arm_1	cati_introduction_questions	3																										2018-08-30 08:13:00	1	2		1
303	invitation_arm_1	cati_introduction_questions	4																										2018-09-07 08:26:00	1	2		1
303	invitation_arm_1	cati_introduction_questions	5																										2018-09-08 08:12:00	1	2		1
303	invitation_arm_1	cati_introduction_questions	6																										2018-09-18 08:42:00	1	2		1
303	invitation_arm_1	cati_introduction_questions	7																										2018-09-19 06:06:00	1	1									3			1
303	invitation_arm_1	cati_introduction_questions	8																										2018-09-20 06:41:00	1	1									3			1
303	invitation_arm_1	cati_introduction_questions	9																										2018-09-22 06:28:00	1	2		1
303	invitation_arm_1	cati_introduction_questions	10																										2018-09-25 06:43:00	1	2		1
303	invitation_arm_1	cati_introduction_questions	11																										2018-10-25 07:05:00	1	1									3			1
303	invitation_arm_1	cati_introduction_questions	12																										2018-10-31 08:32:00	1	2		1
303	invitation_arm_1	cati_introduction_questions	13																										2018-11-07 10:23:00	1	2		1
304	invitation_arm_1				S86_b	Results of a Type 2 Translational Research Trial to Prevent Adolescent Drug Use and Delinquency.	USA	UTC?07:00	17 hours behind	NSW time: 7AM-12PM (Monday morning) Their time 2PM-7PM (Sunday evening)	2	1		1	2018-09-17								1	2018-10-15		0		0
304	invitation_arm_1	cati_introduction_questions	1																										2018-09-25 08:12:00	1	2		1
304	invitation_arm_1	cati_introduction_questions	2																										2018-09-26 08:17:00	1	2		1
304	invitation_arm_1	cati_introduction_questions	3																										2018-09-26 08:19:00	1	2		1
304	invitation_arm_1	cati_introduction_questions	4																										2018-09-27 09:29:00	1	2		1
304	invitation_arm_1	cati_introduction_questions	5																										2018-10-03 11:16:00	1	1									1					1
304	invitation_arm_1	cati_introduction_questions	6																										2018-10-06 08:03:00	1	2		1
304	invitation_arm_1	cati_introduction_questions	7																										2018-10-09 08:54:00	1	2		1
304	invitation_arm_1	cati_introduction_questions	8																										2018-10-20 09:29:00	1	2		1
304	invitation_arm_1	cati_introduction_questions	9																										2018-10-23 10:54:00	1	2		1
304	invitation_arm_1	cati_introduction_questions	10																										2018-10-25 11:26:00	1	2		1
304	invitation_arm_1	cati_introduction_questions	11																										2018-11-06 09:04:00	1	2		1
304	invitation_arm_1	cati_introduction_questions	12																										2018-11-29 08:44:00	1	2		1
304	invitation_arm_1	cati_introduction_questions	13																										2018-12-05 10:45:00	1	2		1
304	invitation_arm_1	cati_introduction_questions	14																										2018-12-07 09:49:00	1	2		1
304	invitation_arm_1	cati_introduction_questions	15																										2018-12-12 10:16:00	1	2		1
304	invitation_arm_1	cati_introduction_questions	16																										2018-12-14 10:34:00	1	2		1
304	invitation_arm_1	cati_introduction_questions	17																										2018-12-18 10:39:00	1	2		1
305	invitation_arm_1				S150_b	Adverse effects of a social contract smoking prevention program among children in Quebec, Canada.	Canada	UTC?04:00	14 hours behind	NSW time: 11PM (eg Monday evening) Their time: 9AM (Monday morning) *** NSW time: 7AM-9AM (Monday morning) Their time 5PM-7PM (Sunday evening)	2	2		1	2018-09-10				1							2		0
306	invitation_arm_1				S156_b	Integration of family planning services into HIV care and treatment in Kenya: A cluster randomized trial.	Kenya	UTC+03:00	7 hours behind	NSW time: 4PM-9PM (eg Monday evening) Their time: 9AM-2PM (Monday morning)	2	2		1	2018-07-09			1	6				1	2018-08-06		2		0
306	invitation_arm_1	cati_introduction_questions	1																										2018-07-04 18:49:00	1	2		1
306	invitation_arm_1	cati_introduction_questions	2																										2018-07-05 17:38:00	1	2		1
306	invitation_arm_1	cati_introduction_questions	3																										2018-07-09 19:27:00	1	2		1
306	invitation_arm_1	cati_introduction_questions	4																										2018-07-10 17:53:00	7	2		1
306	invitation_arm_1	cati_introduction_questions	5																										2018-07-10 19:26:00	1	2		1
306	invitation_arm_1	cati_introduction_questions	6																										2018-07-19 19:25:00	1	2		1
306	invitation_arm_1	cati_introduction_questions	7																										2018-07-25 22:40:00	1	2		1
306	invitation_arm_1	cati_introduction_questions	8																										2018-07-27 21:54:00	1	1									3			1
306	invitation_arm_1	cati_introduction_questions	9																										2018-08-02 20:50:00	1	1									3			1
306	invitation_arm_1	cati_introduction_questions	10																										2018-08-16 21:34:00	1	1									3			1
306	invitation_arm_1	cati_introduction_questions	11																										2018-09-19 18:09:00	1	2		1
306	invitation_arm_1	cati_introduction_questions	12																										2018-11-28 20:07:00	1	2		1
306	invitation_arm_1	cati_introduction_questions	13																										2018-12-06 20:44:00	1	1									7
307	invitation_arm_1				S120_c	A school nurse-delivered intervention for overweight and obese adolescents.	USA	UTC?04:00	14 hours behind	NSW time: 11PM (eg Monday evening) Their time: 9AM (Monday morning) *** NSW time: 7AM-9AM (Monday morning) Their time 5PM-7PM (Sunday evening)	3	2							6							2		0
308	invitation_arm_1				S160_c	Effect of a cash transfer programme for schooling on prevalence of HIV and herpes simplex type 2 in Malawi: A cluster randomised trial.	USA	UTC-04:00	14 hours behind	NSW time: 11PM (eg Monday evening) Their time: 9AM (Monday morning) *** NSW time: 7AM-9AM (Monday morning) Their time 5PM-7PM (Sunday evening)	3	2							6							2		0
309	invitation_arm_1				S51_b	Effects of a tobacco ban on long-term psychiatric patients.	Canada	UTC-04:00	14 hours behind	NSW time: 11PM (eg Monday evening) Their time: 9AM (Monday morning) *** NSW time: 7AM-9AM (Monday morning) Their time 5PM-7PM (Sunday evening)	2	2		1	2018-09-10				6							2		0
310	invitation_arm_1				S161_b	The Regai Dzive Shiri project: Results of a randomized trial of an HIV prevention intervention for youth.	South Africa	UTC+02:00	8 hours behind	NSW time: 5PM-9PM (eg Monday evening) Their time: 9AM-1PM (Monday morning)	2	2		1	2018-07-09			8	1	2018-08-08			1	2018-08-06		2		0
310	invitation_arm_1	cati_introduction_questions	1																										2018-07-10 21:36:00	8	6
310	invitation_arm_1	cati_introduction_questions	2																										2018-07-11 21:52:00	8	6
310	invitation_arm_1	cati_introduction_questions	3																										2018-07-13 20:39:00	8	6
310	invitation_arm_1	cati_introduction_questions	4																										2018-07-16 20:45:00	8	6
310	invitation_arm_1	cati_introduction_questions	5																										2018-07-18 21:51:00	8	6
310	invitation_arm_1	cati_introduction_questions	6																										2018-07-23 22:03:00	8	8								1
311	invitation_arm_1				S105_c	Promoting physical activity in middle school girls: Trial of Activity for Adolescent Girls.	USA	UTC?04:00	14 hours behind	NSW time: 11PM (eg Monday evening) Their time: 9AM (Monday morning) *** NSW time: 7AM-9AM (Monday morning) Their time 5PM-7PM (Sunday evening)	3	1		1	2018-11-13								1	2018-12-11		0		0
311	invitation_arm_1	cati_introduction_questions	1																										2018-11-14 07:24:00	1	3			1
311	invitation_arm_1	cati_introduction_questions	2																										2018-11-20 09:02:00	1	2		1
311	invitation_arm_1	cati_introduction_questions	3																										2018-11-21 09:57:00	1	2		1
311	invitation_arm_1	cati_introduction_questions	4																										2018-11-28 08:20:00	1	2		1
311	invitation_arm_1	cati_introduction_questions	5																										2018-12-07 09:08:00	1	2		1
311	invitation_arm_1	cati_introduction_questions	6																										2018-12-12 09:17:00	1	2		1
311	invitation_arm_1	cati_introduction_questions	7																										2018-12-14 10:11:00	1	2		1
311	invitation_arm_1	cati_introduction_questions	8																										2018-12-19 10:02:00	1	2		1
312	invitation_arm_1				S122_c	A school based alcohol, tobacco, and drug prevention program for children: the Wise Mind study.	USA	UTC?05:00	15 hours behind	NSW time: 7AM-10AM (Monday morning) Their time 4PM-7PM (Sunday evening)	3	2							3							2		0
313	invitation_arm_1				S181_c	Does a smoking prevention program in elementary schools prepare children for secondary school?	The Netherlands	UTC+02:00	8 hours behind	NSW time: 5PM-9PM (eg Monday evening) Their time: 9AM-1PM (Monday morning)	3	2	1						5							2		0
314	invitation_arm_1				S103_b	Dutch obesity intervention in teenagers: Effectiveness of a school-based program on body composition and behavior.	The Netherlands	UTC+02:00	8 hours behind	NSW time: 5PM-9PM (eg Monday evening) Their time: 9AM-1PM (Monday morning)	2	2	1	1	2018-07-09			1	5				1	2018-08-06		2		0
314	invitation_arm_1	cati_introduction_questions	1																										2018-07-10 17:43:00	7	1									3			1
314	invitation_arm_1	cati_introduction_questions	2																										2018-07-12 23:01:00	7	1									1					3	1	m.chinapaw@vumc.nl	2
314	invitation_arm_1	cati_introduction_questions	3																										2018-07-27 22:13:00	1	3			1
314	invitation_arm_1	cati_introduction_questions	4																										2018-07-30 20:15:00	1	3			1
314	invitation_arm_1	cati_introduction_questions	5																										2018-08-02 21:19:00	1	3			1
314	invitation_arm_1	cati_introduction_questions	6																										2018-08-16 21:19:00	1	1									1					1
314	invitation_arm_1	cati_introduction_questions	7																										2018-09-19 19:45:00	1	1									1					1
315	invitation_arm_1				S97_b	Randomised controlled trial adapting US school obesity prevention to England.	England	UTC+01:00	9 hours behind	NSW time: 6PM-9PM (eg Monday evening) Their time: 9AM-12PM (Monday morning)	2	2		1	2018-05-28			7	3				1	2018-06-19		2		0
315	invitation_arm_1	cati_introduction_questions	1																										2018-07-10 17:58:00	7	3			1
315	invitation_arm_1	cati_introduction_questions	2																										2018-07-19 19:28:00	1	1									2	1
316	invitation_arm_1				S120_a	A school nurse-delivered intervention for overweight and obese adolescents.	USA	UTC-04:00	14 hours behind	NSW time: 11PM (eg Monday evening) Their time: 9AM (Monday morning) *** NSW time: 7AM-9AM (Monday morning) Their time 5PM-7PM (Sunday evening)	1	2		1	2018-05-14			1	6				1	2018-06-04		2		0
316	invitation_arm_1	cati_introduction_questions	1																										2018-06-13 07:37:00	1	1									1					1
317	invitation_arm_1				S167_d	Collaborative HIV/STD Prevention Trial Group: Results of the NIMH collaborative HIV/sexually transmitted disease prevention trial of a community popular opinion leader intervention.	USA	UTC-04:00	14 hours behind	NSW time: 11PM (eg Monday evening) Their time: 9AM (Monday morning) *** NSW time: 7AM-9AM (Monday morning) Their time 5PM-7PM (Sunday evening)	4	2	1						5							2		0
318	invitation_arm_1				S187_a	Preventing tobacco use among young people in India: Project MYTRI.	USA	UTC-05:00	15 hours behind	NSW time: 7AM-10AM (Monday morning) Their time 4PM-7PM (Sunday evening)	1	2		1	2018-05-21				6							2		0
319	invitation_arm_1				S63_a	Efficacy of It's your Game-Tech: A computer-based sexual health education program for middle school youth.	USA	UTC-05:00	15 hours behind	NSW time: 7AM-10AM (Monday morning) Their time 4PM-7PM (Sunday evening)	1	1		1	2018-05-21								1	2018-06-11		2		0
319	invitation_arm_1	cati_introduction_questions	1																										2018-06-13 08:34:00	1	2		1
319	invitation_arm_1	cati_introduction_questions	2																										2018-06-19 08:45:00	1	2		1
319	invitation_arm_1	cati_introduction_questions	3																										2018-06-21 02:50:00	1	2		1
319	invitation_arm_1	cati_introduction_questions	4																										2018-06-27 23:28:00	1	2		1
319	invitation_arm_1	cati_introduction_questions	5																										2018-08-29 06:00:00	1	2		1
319	invitation_arm_1	cati_introduction_questions	6																										2018-08-29 06:03:00	1
319	invitation_arm_1	cati_introduction_questions	7																										2018-08-30 08:11:00	1	2		1
319	invitation_arm_1	cati_introduction_questions	8																										2018-09-07 08:21:00	1	2		1
319	invitation_arm_1	cati_introduction_questions	9																										2018-09-07 08:24:00	1	2		1
319	invitation_arm_1	cati_introduction_questions	10																										2018-09-08 08:10:00	1	2		1
319	invitation_arm_1	cati_introduction_questions	11																										2018-09-18 08:38:00	1	2		1
319	invitation_arm_1	cati_introduction_questions	12																										2018-09-20 07:37:00	1	2		1
319	invitation_arm_1	cati_introduction_questions	13																										2018-09-22 06:31:00	1	2		1
319	invitation_arm_1	cati_introduction_questions	14																										2018-09-25 06:49:00	1	2		1
319	invitation_arm_1	cati_introduction_questions	15																										2018-09-26 07:15:00	1	2		1
319	invitation_arm_1	cati_introduction_questions	16																										2018-09-27 09:38:00	1	2		1
319	invitation_arm_1	cati_introduction_questions	17																										2018-10-26 07:51:00	1	2		1
319	invitation_arm_1	cati_introduction_questions	18																										2018-10-31 07:15:00	1	2		1
319	invitation_arm_1	cati_introduction_questions	19																										2018-11-07 08:55:00	1	1									1					1
319	invitation_arm_1	cati_introduction_questions	20																										2018-11-09 07:41:00	1	1									1					1
319	invitation_arm_1	cati_introduction_questions	21																										2018-11-15 07:57:00	1	1									1					1
320	invitation_arm_1				S37_a	Measures of exposure to the Well London Phase-1 intervention and their association with health well-being and social outcomes.	England	UTC+01:00	9 hours behind	NSW time: 6PM-9PM (eg Monday evening) Their time: 9AM-12PM (Monday morning)	1	1		1	2018-05-07								1	2018-05-29		0		0
320	invitation_arm_1	cati_introduction_questions	1																										2018-05-31 19:27:00	2	3			1
320	invitation_arm_1	cati_introduction_questions	2																										2018-06-05 20:17:00	2	3			1
320	invitation_arm_1	cati_introduction_questions	3																										2018-06-14 20:27:00	2	3			1
320	invitation_arm_1	cati_introduction_questions	4																										2018-07-05 17:14:00	1	3			1
320	invitation_arm_1	cati_introduction_questions	5																										2018-07-10 19:50:00	1	3			1
320	invitation_arm_1	cati_introduction_questions	6																										2018-07-11 18:27:00	1	3			1
320	invitation_arm_1	cati_introduction_questions	7																										2018-07-12 18:53:00	1	3			1
320	invitation_arm_1	cati_introduction_questions	8																										2018-07-13 19:57:00	1	3			1
320	invitation_arm_1	cati_introduction_questions	9																										2018-07-17 18:05:00	1	1
320	invitation_arm_1	cati_introduction_questions	10																										2018-07-25 22:16:00	1	3			1
320	invitation_arm_1	cati_introduction_questions	11																										2018-07-27 21:36:00	1	3			1
320	invitation_arm_1	cati_introduction_questions	12																										2018-07-30 19:39:00	1	2		1
320	invitation_arm_1	cati_introduction_questions	13																										2018-08-01 19:46:00	1	1									3			1
320	invitation_arm_1	cati_introduction_questions	14																										2018-08-14 21:29:00	1	6	14/8 9.35pm Unable to find contact for Gemma
320	invitation_arm_1	cati_introduction_questions	15																											1	2		1
320	invitation_arm_1	cati_introduction_questions	16																										2018-09-19 18:34:00	1	2		1
321	invitation_arm_1				S84_d	Effects of food fortification on nutritional and functional status in frail elderly nursing home residents at risk of malnutrition.	Germany	UTC+02:00	8 hours behind	NSW time: 5PM-9PM (eg Monday evening) Their time: 9AM-1PM (Monday morning)	4	1		1	2018-07-31			1					1			0		0
321	invitation_arm_1	cati_introduction_questions	1																										2018-08-01 20:41:00	1	2		1
321	invitation_arm_1	cati_introduction_questions	2																										2018-08-02 20:13:00	1	2		1
321	invitation_arm_1	cati_introduction_questions	3																										2018-08-06 18:56:00	1	2		1
321	invitation_arm_1	cati_introduction_questions	4																										2018-08-09 19:38:00	1	2		1
321	invitation_arm_1	cati_introduction_questions	5																										2018-08-14 20:49:00	1	2		1
321	invitation_arm_1	cati_introduction_questions	6																										2018-08-16 20:21:00	1	2		1
321	invitation_arm_1	cati_introduction_questions	7																										2018-09-19 19:13:00	1	1									4				19/9 7.20pm WN Maria
321	invitation_arm_1	cati_introduction_questions	8																										2018-10-03 22:19:00	1	2		1
321	invitation_arm_1	cati_introduction_questions	9																										2018-11-28 21:14:00	1	2		1
321	invitation_arm_1	cati_introduction_questions	10																										2018-12-06 21:00:00	1	2		1
321	invitation_arm_1	cati_introduction_questions	11																										2018-12-11 20:40:00	1	2		1
322	invitation_arm_1				S79_c	Successful overweight prevention in adolescents by increasing physical activity: a 4-year randomized controlled intervention.	United Arab Emirates	UTC+04:00	6 hours behind	NSW time: 3PM-9PM (eg Monday afternoon/evening) Their time: 9AM-3PM (Monday day)	3	2	1	1	2018-07-31			1	5				1			2		0
322	invitation_arm_1	cati_introduction_questions	1																										2018-08-01 20:04:00	1	3			1
322	invitation_arm_1	cati_introduction_questions	2																										2018-08-02 20:27:00	1	3			1
322	invitation_arm_1	cati_introduction_questions	3																										2018-08-06 19:24:00	1	3			1
322	invitation_arm_1	cati_introduction_questions	4																										2018-08-09 19:45:00	1	3			1
322	invitation_arm_1	cati_introduction_questions	5																										2018-08-14 21:05:00	1	3			1
322	invitation_arm_1	cati_introduction_questions	6																										2018-08-16 20:52:00	1	3			1
322	invitation_arm_1	cati_introduction_questions	7																										2018-09-19 19:01:00	1	3			1
322	invitation_arm_1	cati_introduction_questions	8																										2018-10-03 21:50:00	1	3			1
322	invitation_arm_1	cati_introduction_questions	9																										2018-11-28 20:56:00	1	3			1
322	invitation_arm_1	cati_introduction_questions	10																										2018-12-06 20:54:00	1	3			1
322	invitation_arm_1	cati_introduction_questions	11																										2018-12-11 20:18:00	1	3			1
323	invitation_arm_1				S188_a	Impact of A Smoking Prevention Interactive Experience (ASPIRE), an interactive, multimedia smoking prevention and cessation curriculum for culturally diverse high-school students.	USA	UTC-05:00	15 hours behind	NSW time: 7AM-10AM (Monday morning) Their time 4PM-7PM (Sunday evening)	1	1		1	2018-05-21								1	2018-06-11		2		0
323	reminder_arm_1
323	invitation_arm_1	cati_introduction_questions	1																										2018-06-13 08:06:00	1	2		1
323	invitation_arm_1	cati_introduction_questions	2																										2018-06-19 08:21:00	1	2		1
323	invitation_arm_1	cati_introduction_questions	3																										2018-06-21 02:38:00	1	2		1
323	invitation_arm_1	cati_introduction_questions	4																										2018-06-27 23:21:00	1	2		1
323	invitation_arm_1	cati_introduction_questions	5																										2018-09-08 07:09:00	1	2		1
323	invitation_arm_1	cati_introduction_questions	6																										2018-09-13 05:33:00	1	1									1					1
324	invitation_arm_1				S174_b	The application of an occupational health guideline reduces sedentary behaviour and increases fruit intake at work: Results from an RCT.	The Netherlands	UTC+02:00	8 hours behind	NSW time: 5PM-9PM (eg Monday evening) Their time: 9AM-1PM (Monday morning)	2	1		1	2018-07-09			7								0		0
324	invitation_arm_1	cati_introduction_questions	1																										2018-07-10 17:27:00	7	2		1
324	invitation_arm_1	cati_introduction_questions	2																										2018-07-19 19:22:00	1	2		1
324	invitation_arm_1	cati_introduction_questions	3																										2018-07-25 22:25:00	1	2		1
324	invitation_arm_1	cati_introduction_questions	4																										2018-07-27 21:45:00	1	2		1
324	invitation_arm_1	cati_introduction_questions	5																										2018-07-30 20:04:00	1	2		1
324	invitation_arm_1	cati_introduction_questions	6																										2018-08-02 20:42:00	1	2		1
324	invitation_arm_1	cati_introduction_questions	7																										2018-08-16 21:29:00	1	2		1
324	invitation_arm_1	cati_introduction_questions	8																										2018-09-19 18:15:00	1	2		1
324	invitation_arm_1	cati_introduction_questions	9																										2018-10-03 22:38:00	1	1									1					1
324	invitation_arm_1	cati_introduction_questions	10																										2018-12-06 20:16:00	1	1									3			1
324	invitation_arm_1	cati_introduction_questions	11																										2018-12-11 20:05:00	1	2		1
325	invitation_arm_1				S26_c	Effect of school based physical activity programme (KISS) on fitness and adiposity in primary schoolchildren: Cluster randomised controlled trial.	Switzerland	UTC+02:00	8 hours behind	NSW time: 5PM-9PM (eg Monday evening) Their time: 9AM-1PM (Monday morning)	3	1		1	2018-07-31			1					1			0		0
325	invitation_arm_1	cati_introduction_questions	1																										2018-08-01 20:28:00	1	2		1
325	invitation_arm_1	cati_introduction_questions	2																										2018-08-02 20:39:00	1	3			1
325	invitation_arm_1	cati_introduction_questions	3																										2018-10-03 20:47:00	1	2		1
325	invitation_arm_1	cati_introduction_questions	4																										2018-11-28 20:18:00	1	1									1					1
326	invitation_arm_1				S172_a	Patterns of impact resulting from a 'sit less, move more' web-based program in sedentary office employees.	Spain	UTC+02:00	8 hours behind	NSW time: 5PM-9PM (eg Monday evening) Their time: 9AM-1PM (Monday morning)	1	1		1	2018-05-07			1					1	2018-05-29		2		0
326	invitation_arm_1	cati_introduction_questions	1																										2018-06-21 21:07:00	1	1									3			1
326	invitation_arm_1	cati_introduction_questions	2																										2018-06-25 18:56:00	1	4				1
326	invitation_arm_1	cati_introduction_questions	3																										2018-06-26 20:49:00	1	2		1
326	invitation_arm_1	cati_introduction_questions	4																										2018-06-26 21:51:00		2		1
326	invitation_arm_1	cati_introduction_questions	5																										2018-06-28 17:03:00	1	1									3			1
326	invitation_arm_1	cati_introduction_questions	6																										2018-06-28 18:51:00	1	1									3			1
326	invitation_arm_1	cati_introduction_questions	7																										2018-06-29 17:52:00	1	1									1					1
326	invitation_arm_1	cati_introduction_questions	8																										2018-07-12 18:03:00	1	1									1					1
326	invitation_arm_1	cati_introduction_questions	9																										2018-07-12 18:07:00	1	2		1
326	invitation_arm_1	cati_introduction_questions	10																										2018-07-13 18:10:00	1	1									1					1
327	invitation_arm_1				S212_a	Cluster Randomized Controlled Trial Evaluation of a Gender Equity and Family Planning Intervention for Married Men and Couples in Rural India.	USA	UTC-07:00	17 hours behind	NSW time: 7AM-12PM (Monday morning) Their time 2PM-7PM (Sunday evening)	1	1		1	2018-05-28								1	2018-06-19		2	2018-10-25 14:42:37	2
327	invitation_arm_1	cati_introduction_questions	1																										2018-06-13 08:50:00	1	2		1
327	invitation_arm_1	cati_introduction_questions	2																										2018-06-19 08:48:00	1	2		1
327	invitation_arm_1	cati_introduction_questions	3																										2018-06-21 02:53:00	1	2		1
327	invitation_arm_1	cati_introduction_questions	4																										2018-06-27 23:34:00	1	2		1
327	invitation_arm_1	cati_introduction_questions	5																										2018-08-29 05:57:00	1	2		1
327	invitation_arm_1	cati_introduction_questions	6																										2018-08-30 08:08:00	1	2		1
327	invitation_arm_1	cati_introduction_questions	7																										2018-09-07 08:12:00	1	1									1					1
327	invitation_arm_1	cati_introduction_questions	8																										2018-09-07 09:14:00	1	1									1					1
327	invitation_arm_1	cati_introduction_questions	9																										2018-10-25 08:57:00	1	1									1					1
328	invitation_arm_1				S39_c	Mass media interventions to reduce youth smoking prevalence.	USA	UTC-05:00	15 hours behind	NSW time: 7AM-10AM (Monday morning) Their time 4PM-7PM (Sunday evening)	3	1		1	2018-11-13											0		0
328	invitation_arm_1	cati_introduction_questions	1																										2018-12-12 07:03:00	1	2		1
328	invitation_arm_1	cati_introduction_questions	2																										2018-12-14 08:56:00	1	2		1
328	invitation_arm_1	cati_introduction_questions	3																										2018-12-18 10:29:00	1	2		1
328	invitation_arm_1	cati_introduction_questions	4																										2018-12-19 09:43:00	1	2		1
329	invitation_arm_1				S6_b	A cluster-randomised controlled trial of a school-based fruit and vegetable intervention: Project Tomato.	England	UTC+01:00	9 hours behind	NSW time: 6PM-9PM (eg Monday evening) Their time: 9AM-12PM (Monday morning)	2	2		1	2018-05-28				3							2		0
330	invitation_arm_1				S70_b	Impact of portion size and energy density on snack intake in preschool-aged children.	USA	UTC-04:00	14 hours behind	NSW time: 11PM (eg Monday evening) Their time: 9AM (Monday morning) *** NSW time: 7AM-9AM (Monday morning) Their time 5PM-7PM (Sunday evening)	2	2		1	2018-09-17			1	2							2		0
330	invitation_arm_1	cati_introduction_questions	1																										2018-09-25 08:40:00	1	2		1
330	invitation_arm_1	cati_introduction_questions	2																										2018-09-26 07:35:00	1	1									1					1
330	invitation_arm_1	cati_introduction_questions	3																										2018-09-27 07:55:00	1	2		1
331	invitation_arm_1				S187_c	Preventing tobacco use among young people in India: Project MYTRI.	India	UTC+05:30	4.5 hours behind	NSW time: 1:30PM-9PM (eg Monday afternoon/evening) Their time: 9AM-4:30PM (Monday day)	3	2		1	2018-07-31			1	6				1			2		0
331	invitation_arm_1	cati_introduction_questions	1																										2018-08-06 20:02:00	1	2		1
331	invitation_arm_1	cati_introduction_questions	2																										2018-08-13 16:23:00	1	3			1
331	invitation_arm_1	cati_introduction_questions	3																										2018-08-27 17:12:00	1	3			1
331	invitation_arm_1	cati_introduction_questions	4																										2018-12-12 10:58:00	1	3			1
332	invitation_arm_1				S128_b	Comparison of two smoking prevention programs among South Africa high school students: Results of a randomised trial	South Africa	UTC+02:00	8 hours behind	NSW time: 5PM-9PM (eg Monday evening) Their time: 9AM-1PM (Monday morning)	2	1		1	2018-07-09								1	2018-08-06		0		0
332	invitation_arm_1	cati_introduction_questions	1																										2018-07-10 21:24:00	8	1									3			1
332	invitation_arm_1	cati_introduction_questions	2																										2018-07-13 20:31:00	8	1									3			1
332	invitation_arm_1	cati_introduction_questions	3																										2018-07-16 20:36:00	8	4				1
332	invitation_arm_1	cati_introduction_questions	4																										2018-07-18 21:35:00	8	1									1
332	invitation_arm_1	cati_introduction_questions	5																										2018-07-19 19:21:00	8	3			1
332	invitation_arm_1	cati_introduction_questions	6																										2018-07-23 22:16:00	8	1									1					2	1	preddy@hsrc.ac.za	2
332	invitation_arm_1	cati_introduction_questions	7																										2018-12-06 18:31:00	1	2		1
332	invitation_arm_1	cati_introduction_questions	8																										2018-12-11 19:36:00	1	1									1					1
333	invitation_arm_1				S146_b	Substance-use outcomes at 18 months past baseline: the PROSPER community-University Partnership Trial.	USA	UTC-05:00	15 hours behind	NSW time: 7AM-10AM (Monday morning) Their time 4PM-7PM (Sunday evening)	2	1		1	2018-09-17								1	2018-10-15		0		0
333	invitation_arm_1	cati_introduction_questions	1																										2018-10-19 06:49:00	3	2		1
333	invitation_arm_1	cati_introduction_questions	2																										2018-10-25 08:57:00	3	2		1
333	invitation_arm_1	cati_introduction_questions	3																										2018-10-26 08:03:00	3	2		1
333	invitation_arm_1	cati_introduction_questions	4																										2018-10-27 07:13:00	3	2		1
333	invitation_arm_1	cati_introduction_questions	5																										2018-12-11 08:08:00	3	2		1
333	invitation_arm_1	cati_introduction_questions	6																										2018-12-18 10:14:00	1	2		1
333	invitation_arm_1	cati_introduction_questions	7																										2018-12-19 09:30:00	1	2		1
334	invitation_arm_1				S100_a	Action Schools! BC: a school-based physical activity intervention designed to decrease cardiovascular disease risk factors in children.	England	UTC+01:00	9 hours behind	NSW time: 6PM-9PM (eg Monday evening) Their time: 9AM-12PM (Monday morning)	1	1		1	2018-05-07								1	2018-05-29		2		0
334	reminder_arm_1
335	invitation_arm_1				S2_b	The Devon Active Villages Evaluation (DAVE) trial of a community-level physical activity intervention in rural south-west England: A stepped wedge cluster randomised controlled trial.	England	UTC+01:00	9 hours behind	NSW time: 6PM-9PM (eg Monday evening) Their time: 9AM-12PM (Monday morning)	2	2		1	2018-05-28				3							2		0
336	invitation_arm_1				S169_b	Sit-stand workstations: A pilot intervention to reduce office sitting time.	Australia	UTC+08:00	2 hours behind - WA	NSW time: 11AM-9PM (eg Monday day) Their time: 9AM-5PM (Monday day)	2	2		1	2018-07-03			1	2							2		0
336	invitation_arm_1	cati_introduction_questions	1																										2018-07-04 19:38:00	1	2		1
336	invitation_arm_1	cati_introduction_questions	2																										2018-07-05 15:26:00	1	1									1					1
337	invitation_arm_1				S75_c	Testing an empowerment intervention to help parents make homes smoke-free: A randomized controlled trial.	Canada	UTC?04:00	14 hours behind	NSW time: 11PM (eg Monday evening) Their time: 9AM (Monday morning) *** NSW time: 7AM-9AM (Monday morning) Their time 5PM-7PM (Sunday evening)	3	2		1	2018-11-13	1		1	1							2		0
337	invitation_arm_1	cati_introduction_questions	1																										2018-11-14 07:32:00	1	1									1					1
338	invitation_arm_1				S37_c	Measures of exposure to the Well London Phase-1 intervention and their association with health well-being and social outcomes.	UK	UTC+01:00	9 hours behind	NSW time: 6PM-9PM (eg Monday evening) Their time: 9AM-12PM (Monday morning)	3	1		1	2018-07-31			8					1			0		0
338	invitation_arm_1	cati_introduction_questions	1																										2018-08-02 19:49:00	8	2		1
338	invitation_arm_1	cati_introduction_questions	2																										2018-08-03 20:03:00	8	1									1					1
338	invitation_arm_1	cati_introduction_questions	3																										2018-12-06 18:44:00	1	1									1					1
338	invitation_arm_1	cati_introduction_questions	4																										2018-12-11 19:51:00	1	2		1
339	invitation_arm_1				S128_a	Comparison of two smoking prevention programs among South Africa high school students: Results of a randomised trial.	USA	UTC-04:00	14 hours behind	NSW time: 11PM (eg Monday evening) Their time: 9AM (Monday morning) *** NSW time: 7AM-9AM (Monday morning) Their time 5PM-7PM (Sunday evening)	1	1		1	2018-05-14								1	2018-06-04		0		0
339	invitation_arm_1	cati_introduction_questions	1																										2018-06-13 07:34:00	1	2		1
339	invitation_arm_1	cati_introduction_questions	2																										2018-09-04 23:48:00	8	3			1
339	invitation_arm_1	cati_introduction_questions	3																										2018-11-15 06:43:00	1	2		1
339	invitation_arm_1	cati_introduction_questions	4																										2018-11-20 09:58:00	1	2		1
339	invitation_arm_1	cati_introduction_questions	5																										2018-11-28 09:42:00	1	2		1
339	invitation_arm_1	cati_introduction_questions	6																										2018-12-01 09:52:00	1	2		1
339	invitation_arm_1	cati_introduction_questions	7																										2018-12-07 08:37:00	1	3			1
339	invitation_arm_1	cati_introduction_questions	8																										2018-12-12 08:06:00	1	3			1
339	invitation_arm_1	cati_introduction_questions	9																										2018-12-14 09:35:00	1	2		1
339	invitation_arm_1	cati_introduction_questions	10																										2018-12-18 10:44:00	1	3			1
339	invitation_arm_1	cati_introduction_questions	11																										2018-12-19 09:50:00	1	3			1
340	invitation_arm_1				S205_a	A randomized controlled trial of a culturally congruent intervention to increase condom use and HIV testing among heterosexually active immigrant Latino men.	USA	UTC-04:00	14 hours behind	NSW time: 11PM (eg Monday evening) Their time: 9AM (Monday morning) *** NSW time: 7AM-9AM (Monday morning) Their time 5PM-7PM (Sunday evening)	1	2		1	2018-05-14				6				1	2018-06-04		2		0
340	invitation_arm_1	cati_introduction_questions	1																										2018-06-14 09:02:00	1	2		1
340	invitation_arm_1	cati_introduction_questions	2																										2018-06-19 09:00:00	1	2		1
340	invitation_arm_1	cati_introduction_questions	3																										2018-06-21 03:16:00	1	2		1
340	invitation_arm_1	cati_introduction_questions	4																										2018-06-27 23:39:00	1	2		1
340	invitation_arm_1	cati_introduction_questions	5																										2018-08-29 05:55:00	1	2		1
340	invitation_arm_1	cati_introduction_questions	6																										2018-08-30 08:03:00	1	2		1
340	invitation_arm_1	cati_introduction_questions	7																										2018-09-08 08:07:00	1	2		1
340	invitation_arm_1	cati_introduction_questions	8																										2018-09-18 08:36:00	1	2		1
340	invitation_arm_1	cati_introduction_questions	9																										2018-09-22 06:37:00	1	2		1
340	invitation_arm_1	cati_introduction_questions	10																										2018-09-25 07:18:00	1	2		1
340	invitation_arm_1	cati_introduction_questions	11																										2018-09-27 07:41:00	1	2		1
340	invitation_arm_1	cati_introduction_questions	12																										2018-10-02 07:50:00	1	2		1
340	invitation_arm_1	cati_introduction_questions	13																										2018-10-09 07:33:00	1	2		1
340	invitation_arm_1	cati_introduction_questions	14																										2018-10-25 06:42:00	1	2		1
340	invitation_arm_1	cati_introduction_questions	15																										2018-11-09 08:28:00	1	2		1
340	invitation_arm_1	cati_introduction_questions	16																										2018-12-07 08:33:00	1	2		1
340	invitation_arm_1	cati_introduction_questions	17																										2018-12-12 07:45:00	1	2		1
340	invitation_arm_1	cati_introduction_questions	18																										2018-12-14 08:55:00	1	2		1
340	invitation_arm_1	cati_introduction_questions	19																										2018-12-14 10:51:00	1	2		1
341	invitation_arm_1				S183_b	The impact of behavioural interventions on young people's attitudes toward tobacco use.	Sweden	UTC+02:00	8 hours behind	NSW time: 5PM-9PM (eg Monday evening) Their time: 9AM-1PM (Monday morning)	2	1		1	2018-07-09			1								2		0
341	invitation_arm_1	cati_introduction_questions	1																										2018-07-10 17:30:00	7	3			1
341	invitation_arm_1	cati_introduction_questions	2																										2018-07-19 19:24:00	1	2		1
341	invitation_arm_1	cati_introduction_questions	3																										2018-07-25 22:31:00	1	1									1					1
341	invitation_arm_1	cati_introduction_questions	4																										2018-07-27 20:56:00	1	1									1					1
341	invitation_arm_1	cati_introduction_questions	5																										2018-08-01 18:23:00	1	1									1					1
342	invitation_arm_1				S176_b	Long-term effects of a home-based smoking prevention program on smoking initiation: A cluster randomized controlled trial.	The Netherlands	UTC+02:00	8 hours behind	NSW time: 5PM-9PM (eg Monday evening) Their time: 9AM-1PM (Monday morning)	2	2		1	2018-07-09			1	6				1	2018-08-06		2		0
342	invitation_arm_1	cati_introduction_questions	1																										2018-07-10 17:34:00	7	1									3			1
342	invitation_arm_1	cati_introduction_questions	2																										2018-07-25 23:02:00	1	2		1
342	invitation_arm_1	cati_introduction_questions	3																										2018-07-27 22:11:00	1	2		1
342	invitation_arm_1	cati_introduction_questions	4																										2018-07-30 20:12:00	1	2		1
342	invitation_arm_1	cati_introduction_questions	5																										2018-08-02 21:16:00	1	2		1
342	invitation_arm_1	cati_introduction_questions	6																										2018-08-16 21:54:00	1	2		1
342	invitation_arm_1	cati_introduction_questions	7																										2018-09-19 17:50:00	1	1									3			1
342	invitation_arm_1	cati_introduction_questions	8																										2018-10-03 22:32:00	1	1									3			1
343	invitation_arm_1				S121_a	Project ALERT: A cluster randomised trial.	USA	UTC-04:00	14 hours behind	NSW time: 11PM (eg Monday evening) Their time: 9AM (Monday morning) *** NSW time: 7AM-9AM (Monday morning) Their time 5PM-7PM (Sunday evening)	1	1		1	2018-05-14								1	2018-06-04		2		0
343	invitation_arm_1	cati_introduction_questions	1																										2018-09-04 23:50:00	8	2		1
343	invitation_arm_1	cati_introduction_questions	2																										2018-11-15 06:51:00	1	2		1
343	invitation_arm_1	cati_introduction_questions	3																										2018-11-20 09:59:00	1	1									1					1
344	invitation_arm_1				S55_a	Influence of a tobacco-free hospital campus policy on smoking status of hospital employees.	USA	UTC-04:00	14 hours behind	NSW time: 11PM (eg Monday evening) Their time: 9AM (Monday morning) *** NSW time: 7AM-9AM (Monday morning) Their time 5PM-7PM (Sunday evening)	1	2		1	2018-05-14			8	6				1	2018-06-04		2		0
344	invitation_arm_1	cati_introduction_questions	1																										2018-09-05 00:01:00	8	2		1
345	invitation_arm_1				S1_a	The effectiveness of community-based cycling promotion: Findings from the Cycling Connecting Communities project in Sydney, Australia.	Australia	UTC+10:00	Same time - NSW & ACT	NSW time: 9AM-7PM (eg Monday day) Their time: 9AM-7PM (Monday day)	1	2		1	2018-05-07			3	6				1	2018-05-29		2		0
345	invitation_arm_1	cati_introduction_questions	1																										2018-05-23 16:24:00	3	2		1
345	invitation_arm_1	cati_introduction_questions	2																										2018-05-28 09:32:00	3	1									1					1
345	invitation_arm_1	cati_introduction_questions	3																										2018-05-31 14:24:00	3	1									1					1
346	invitation_arm_1				S43_b	Implementation and impact of anti-smoking interventions in three prisons in the absence of appropriate legislation.	Switzerland	UTC+02:00	8 hours behind	NSW time: 5PM-9PM (eg Monday evening) Their time: 9AM-1PM (Monday morning)	2	2	1						5							2		0
347	invitation_arm_1				S191_b	Peer acceleration: Effects of a social network tailored substance abuse prevention program among high-risk adolescents.	USA	UTC-07:00	17 hours behind	NSW time: 7AM-12PM (Monday morning) Their time 2PM-7PM (Sunday evening)	2	1		1	2018-09-24								1	2018-10-22		0		0
347	invitation_arm_1	cati_introduction_questions	1																										2018-10-03 10:46:00	1	2		1
347	invitation_arm_1	cati_introduction_questions	2																										2018-10-06 09:08:00	1	1									3			1
347	invitation_arm_1	cati_introduction_questions	3																										2018-10-09 09:39:00	1	2		1
347	invitation_arm_1	cati_introduction_questions	4																										2018-10-11 10:41:00	1	2		1
347	invitation_arm_1	cati_introduction_questions	5																										2018-10-20 11:09:00	1	2		1
347	invitation_arm_1	cati_introduction_questions	6																										2018-10-23 10:14:00	1	1									3			1
347	invitation_arm_1	cati_introduction_questions	7																										2018-10-25 10:24:00	1	2		1
347	invitation_arm_1	cati_introduction_questions	8																										2018-10-31 08:58:00	1	1									3			1
347	invitation_arm_1	cati_introduction_questions	9																										2018-11-06 09:52:00	1	1									3			1
347	invitation_arm_1	cati_introduction_questions	10																										2018-11-08 11:01:00	1	1									1					1
347	invitation_arm_1	cati_introduction_questions	11																										2018-12-06 09:45:00	1	2		1
[truncated: 886 more rows]
[truncated: 367 more columns]
